# Supplementary material for: Tea Tree Oil Prevents Mastitis-Associated Inflammation in Lipopolysaccharide-Stimulated Bovine Mammary Epithelial Cells
Source: Front Vet Sci. 2020 Aug 7;7:496. doi: 10.3389/fvets.2020.00496 (PMC7427202; doi:10.3389/fvets.2020.00496)
Supplement: Table S1 — Screening for mRNAs with differential expression in the LPS-induced BMECs. [file Data_Sheet_1.xlsx]

## Sheet: Table S1
Pretreatment results of sequencing data quality
Sample	Raw_reads	Raw_bases	Clean_reads	Clean_bases	Valid_bases	Q30 GC
Control_1	55.89M	8.38G	54.92M	7.87G	0.9391	0.9467
Control_2	42.20M	6.33G	41.46M	5.95G	0.9403	0.9459
Control_3	50.36M	7.55G	49.65M	7.17G	0.9495	0.947
LPS_1	55.44M	8.32G	54.64M	7.85G	0.9442	0.947
LPS_2	48.63M	7.29G	47.92M	6.89G	0.9441	0.9456
LPS_3	50.42M	7.56G	49.69M	7.11G	0.9406	0.9473

## Sheet: Table S2
Distribution statistics of fpkm value of genes
Sample	Median	Mean	3rd_Qu	Max	Sd	Sum
LPS_1	1.257	18.037	10.989	4228.29	88.006	383749
LPS_2	1.25	17.696	10.972	4094.32	85.822	376491
LPS_3	1.281	17.724	11.03	4103.98	86.04	377103
Control_1	1.13097	18.99	11.42	3030.33	92.613	403993
Control_2	1.145	18.6	11.381	2831.02	89.415	395730
Control_3	1.143	18.359	11.341	2779.9	88.448	390598

## Sheet: Table S3
gene_id	baseMean	baseMean_control_control	baseMean_case_LPS	foldChange	log2FoldChange	pval	padj	up_down	expression_control_1	expression_control_2	expression_control_3	expression_LPS_1	expression_LPS_2	expression_LPS_3	description	Dbxref	GO_id	GO_term	pathway	pathway_description
A2M	5.99399	0.728645	11.2593	15.4524	3.94976	3.57e-05	0.000115932	Up	0	0.00904503	0.00767232	0.0978473	0.079393	0.0614641	alpha-2-macroglobulin	BGD:BT30437,GeneID:513856	GO:0001869,GO:0002020,GO:0004867,GO:0005102,GO:0010951,GO:0019959,GO:0019966,GO:0043120,GO:0048306,GO:0048863,GO:0070062,GO:0072562	negative regulation of complement activation, lectin pathway|protease binding|serine-type endopeptidase inhibitor activity|receptor binding|negative regulation of endopeptidase activity|interleukin-8 binding|interleukin-1 binding|tumor necrosis factor binding|calcium-dependent protein binding|stem cell differentiation|extracellular exosome|blood microparticle
A4GALT	649.133	322.049	976.216	3.03126	1.59992	1.84e-97	8.69e-96	Up	5.67848	5.22921	5.61253	16.5787	16.0546	15.7738		GeneID:618369	GO:0001576,GO:0007009,GO:0015643,GO:0016021,GO:0050512,GO:0070062	globoside biosynthetic process|plasma membrane organization|toxic substance binding|integral component of membrane|lactosylceramide 4-alpha-galactosyltransferase activity|extracellular exosome	bta00603	Glycosphingolipid biosynthesis - globo series
ABAT	41.4383	21.378	61.4986	2.87672	1.52443	1.08e-07	4.61e-07	Up	0.256589	0.152979	0.16371	0.529601	0.575112	0.518054	4-aminobutyrate aminotransferase	BGD:BT21049,GeneID:280969	GO:0003867,GO:0005739,GO:0009448,GO:0030170,GO:0032144,GO:0042803,GO:0048148,GO:0070062,GO:0047298,GO:0005759,GO:0009450,GO:0042135,GO:0043234,GO:0046872,GO:0051536	4-aminobutyrate transaminase activity|mitochondrion|gamma-aminobutyric acid metabolic process|pyridoxal phosphate binding|4-aminobutyrate transaminase complex|protein homodimerization activity|behavioral response to cocaine|extracellular exosome|(S)-3-amino-2-methylpropionate transaminase activity|mitochondrial matrix|gamma-aminobutyric acid catabolic process|neurotransmitter catabolic process|pr…	bta00640,bta00650,bta00250,bta00280,bta00410,bta04727	Propanoate metabolism|Butanoate metabolism|Alanine, aspartate and glutamate metabolism|Valine, leucine and isoleucine degradation|beta-Alanine metabolism|GABAergic synapse
ABCA3	7258.7	2652.09	11865.3	4.47395	2.16155	0	0	Up	15.8242	16.3948	15.528	70.4555	69.3773	69.3316	ATP-binding cassette, sub-family A (ABC1), member 3	BGD:BT22711,GeneID:505787	GO:0005524,GO:0005615,GO:0005886,GO:0006869,GO:0016021,GO:0042626,GO:0043231,GO:0055085,GO:0097233	ATP binding|extracellular space|plasma membrane|lipid transport|integral component of membrane|ATPase activity, coupled to transmembrane movement of substances|intracellular membrane-bounded organelle|transmembrane transport|alveolar lamellar body membrane	bta02010	ABC transporters
ABCA7	41.8211	27.3394	56.3028	2.0594	1.04223	0.000108916	0.000332226	Up	0.141065	0.17654	0.142341	0.225293	0.252945	0.361951	ATP-binding cassette, sub-family A (ABC1), member 7	BGD:BT23694,GeneID:511762	GO:0001891,GO:0005524,GO:0005548,GO:0005794,GO:0006869,GO:0006909,GO:0007613,GO:0009986,GO:0010875,GO:0016021,GO:0016324,GO:0017121,GO:0018149,GO:0030054,GO:0032587,GO:0032780,GO:0032781,GO:0033344,GO:0033700,GO:0034188,GO:0034380,GO:0034504,GO:0038027,GO:0042626,GO:0042985,GO:0043231,GO:0055085,GO:0070374,GO:1900223,GO:1901076,GO:1902430,GO:1902995	phagocytic cup|ATP binding|phospholipid transporter activity|Golgi apparatus|lipid transport|phagocytosis|memory|cell surface|positive regulation of cholesterol efflux|integral component of membrane|apical plasma membrane|phospholipid scrambling|peptide cross-linking|cell junction|ruffle membrane|negative regulation of ATPase activity|positive regulation of ATPase activity|cholesterol efflux|phos…	bta02010	ABC transporters
ABCC2	10.2028	3.15045	17.2551	5.47702	2.45339	0.0005049	0.00140128	Up	0.0209252	0.0181804	0.0155865	0.0494981	0.144744	0.140137		BGD:BT25957,GeneID:520925	GO:0005524,GO:0005887,GO:0008514,GO:0009986,GO:0015711,GO:0016324,GO:0042626,GO:0046581,GO:0055085	ATP binding|integral component of plasma membrane|organic anion transmembrane transporter activity|cell surface|organic anion transport|apical plasma membrane|ATPase activity, coupled to transmembrane movement of substances|intercellular canaliculus|transmembrane transport	bta02010,bta04976	ABC transporters|Bile secretion
ABCC5	862.906	536.054	1189.76	2.21947	1.15022	4.72e-52	1.09e-50	Up	1.88028	2.10305	2.304	4.73233	5.05821	4.66777	ATP-binding cassette, sub-family C (CFTR/MRP), member 5	BGD:BT27524,GeneID:511769	GO:0005524,GO:0008514,GO:0015711,GO:0016021,GO:0042626,GO:0055085	ATP binding|organic anion transmembrane transporter activity|organic anion transport|integral component of membrane|ATPase activity, coupled to transmembrane movement of substances|transmembrane transport	bta02010	ABC transporters
ABLIM2	519.026	335.737	702.315	2.09186	1.06479	1.47e-38	2.48e-37	Up	2.88271	2.58157	2.46964	5.72449	5.86982	5.93023		BGD:BT18066,GeneID:618227	GO:0003779,GO:0006351,GO:0008270,GO:0015629,GO:0030036	actin binding|transcription, DNA-templated|zinc ion binding|actin cytoskeleton|actin cytoskeleton organization	bta04360	Axon guidance
ACAT2	7372.18	4750.96	9993.41	2.10345	1.07276	2.84e-202	4.06e-200	Up	114.019	111.442	107.868	233.929	228.947	223.905	acetyl-CoA acetyltransferase 2	BGD:BT23717,GeneID:512044	GO:0003985,GO:0005730,GO:0005737,GO:0008152,GO:0070062	acetyl-CoA C-acetyltransferase activity|nucleolus|cytoplasm|metabolic process|extracellular exosome	bta01200,bta01212,bta00620,bta00630,bta00640,bta00650,bta00071,bta00072,bta00280,bta00310,bta00380,bta00900	Carbon metabolism|Fatty acid metabolism|Pyruvate metabolism|Glyoxylate and dicarboxylate metabolism|Propanoate metabolism|Butanoate metabolism|Fatty acid degradation|Synthesis and degradation of ketone bodies|Valine, leucine and isoleucine degradation|Lysine degradation|Tryptophan metabolism|Terpenoid backbone biosynthesis
ACHE	39.5371	23.4964	55.5779	2.36538	1.24207	1.29e-05	4.42e-05	Up	0.205026	0.284703	0.223802	0.498177	0.499051	0.528014	acetylcholinesterase	BGD:BT11506,GeneID:540446	GO:0004104,GO:0001919,GO:0002076,GO:0003990,GO:0005518,GO:0005605,GO:0005615,GO:0005794,GO:0005886,GO:0006581,GO:0007155,GO:0009986,GO:0017171,GO:0031594,GO:0031623,GO:0042166,GO:0042803,GO:0043236,GO:0043621,GO:0045212,GO:0048471,GO:0051262,GO:0060041,GO:0001540,GO:0005515,GO:0030054,GO:0031225	cholinesterase activity|regulation of receptor recycling|osteoblast development|acetylcholinesterase activity|collagen binding|basal lamina|extracellular space|Golgi apparatus|plasma membrane|acetylcholine catabolic process|cell adhesion|cell surface|serine hydrolase activity|neuromuscular junction|receptor internalization|acetylcholine binding|protein homodimerization activity|laminin binding|pr…	bta00564,bta04725	Glycerophospholipid metabolism|Cholinergic synapse
ACP5	5.21789	2.09079	8.34498	3.99129	1.99686	0.0303427	0.0606661	Up	0.176101	0	0	0.292255	0.140409	0.158852	acid phosphatase 5, tartrate resistant	BGD:BT10988,GeneID:517002	GO:0003993,GO:0005764,GO:0008198,GO:0008199,GO:0016311,GO:0032496,GO:0032691,GO:0032695,GO:0032720,GO:0032929,GO:0034097,GO:0045019,GO:0045453,GO:0050728,GO:0050830,GO:0060349,GO:0070062	acid phosphatase activity|lysosome|ferrous iron binding|ferric iron binding|dephosphorylation|response to lipopolysaccharide|negative regulation of interleukin-1 beta production|negative regulation of interleukin-12 production|negative regulation of tumor necrosis factor production|negative regulation of superoxide anion generation|response to cytokine|negative regulation of nitric oxide biosynth…	bta04142,bta04380,bta05323	Lysosome|Osteoclast differentiation|Rheumatoid arthritis
ACPP	293.336	106.201	480.472	4.52416	2.17765	3.23e-83	1.25e-81	Up	0.823649	1.14804	0.902759	4.52748	4.18349	4.2688	acid phosphatase, prostate	BGD:BT28291,GeneID:504700	GO:0003993,GO:0005615,GO:0005634,GO:0005765,GO:0005886,GO:0006144,GO:0006772,GO:0008253,GO:0009117,GO:0012506,GO:0016021,GO:0016311,GO:0016791,GO:0030175,GO:0042131,GO:0042802,GO:0046085,GO:0051930,GO:0052642,GO:0060168,GO:0070062	acid phosphatase activity|extracellular space|nucleus|lysosomal membrane|plasma membrane|purine nucleobase metabolic process|thiamine metabolic process|5'-nucleotidase activity|nucleotide metabolic process|vesicle membrane|integral component of membrane|dephosphorylation|phosphatase activity|filopodium|thiamine phosphate phosphatase activity|identical protein binding|adenosine metabolic process|r…
ACSM5	34.0545	20.7445	47.3645	2.28323	1.19108	0.00012054	0.000366189	Up	0.242561	0.152118	0.128611	0.33959	0.476728	0.517444		GeneID:100298888	GO:0003824,GO:0008152	catalytic activity|metabolic process	bta00650	Butanoate metabolism
ADAMTS16	4077.85	2293.13	5862.57	2.55658	1.35421	4.29e-248	9.23e-246	Up	17.9262	17.5258	17.082	45.1863	43.5786	44.5319		BGD:BT25880,GeneID:520133	GO:0001658,GO:0004222,GO:0005578,GO:0006508,GO:0008270	branching involved in ureteric bud morphogenesis|metalloendopeptidase activity|proteinaceous extracellular matrix|proteolysis|zinc ion binding
ADAMTS3	201.195	76.2929	326.096	4.27427	2.09568	5.36e-38	8.91e-37	Up	0.404088	0.657069	0.675255	2.83039	2.98609	2.47905	ADAM metallopeptidase with thrombospondin type 1 motif, 3	BGD:BT25131,GeneID:534082	GO:0004222,GO:0005578,GO:0005615,GO:0008270,GO:0010573,GO:0016485,GO:0032964,GO:0070062,GO:1900748	metalloendopeptidase activity|proteinaceous extracellular matrix|extracellular space|zinc ion binding|vascular endothelial growth factor production|protein processing|collagen biosynthetic process|extracellular exosome|positive regulation of vascular endothelial growth factor signaling pathway
ADAMTS5	24.1051	9.83205	38.3781	3.90337	1.96472	2.35e-07	9.7e-07	Up	0.062069	0.102129	0.119897	0.35652	0.438709	0.456181	ADAM metallopeptidase with thrombospondin type 1 motif, 5	BGD:BT21940,GeneID:286805	GO:0004222,GO:0005578,GO:0005615,GO:0006508,GO:0008201,GO:0008270,GO:0042742,GO:0050840,GO:0046872	metalloendopeptidase activity|proteinaceous extracellular matrix|extracellular space|proteolysis|heparin binding|zinc ion binding|defense response to bacterium|extracellular matrix binding|metal ion binding
ADAP2	102.783	42.6228	162.943	3.82291	1.93467	4.26e-22	4.15e-21	Up	0.64471	0.74469	0.540274	2.39283	1.79978	2.21594	ArfGAP with dual PH domains 2	BGD:BT27862,GeneID:534106	GO:0005096,GO:0005547,GO:0005737,GO:0005886,GO:0007507,GO:0043533,GO:0043547	GTPase activator activity|phosphatidylinositol-3,4,5-trisphosphate binding|cytoplasm|plasma membrane|heart development|inositol 1,3,4,5 tetrakisphosphate binding|positive regulation of GTPase activity
ADCY4	7.1575	3.38159	10.9334	3.23321	1.69297	0.00991668	0.0219729	Up	0	0.053343	0.0422007	0.0646958	0.0595166	0.0706347	adenylate cyclase 4	GeneID:788151	GO:0000166,GO:0004016,GO:0005737,GO:0005886,GO:0006171,GO:0007189,GO:0007193,GO:0016021,GO:0019933,GO:0030425	nucleotide binding|adenylate cyclase activity|cytoplasm|plasma membrane|cAMP biosynthetic process|adenylate cyclase-activating G-protein coupled receptor signaling pathway|adenylate cyclase-inhibiting G-protein coupled receptor signaling pathway|integral component of membrane|cAMP-mediated signaling|dendrite	bta00230,bta04015,bta04020,bta04072,bta04024,bta04022,bta04114,bta04540,bta04611,bta04062,bta04911,bta04923,bta04912,bta04913,bta04915,bta04914,bta04921,bta04918,bta04916,bta04925,bta04261,bta04270,bta04970,bta04971,bta04972,bta04976,bta04724,bta04727,bta04725,bta04723,bta04742,bta04750,bta04211,bta04213,bta04713,bta05200,bta05032,bta05414,bta05166	Purine metabolism|Rap1 signaling pathway|Calcium signaling pathway|Phospholipase D signaling pathway|cAMP signaling pathway|cGMP - PKG signaling pathway|Oocyte meiosis|Gap junction|Platelet activation|Chemokine signaling pathway|Insulin secretion|Regulation of lipolysis in adipocyte|GnRH signaling pathway|Ovarian Steroidogenesis|Estrogen signaling pathway|Progesterone-mediated oocyte maturation|O…
ADM	11.7597	4.80091	18.7185	3.89895	1.96308	0.000316099	0.000905124	Up	0.064056	0.17251	0.102717	0.563874	0.357895	0.50907	adrenomedullin	BGD:BT10911,GeneID:280713	GO:0001570,GO:0001843,GO:0002031,GO:0005179,GO:0005615,GO:0005737,GO:0006171,GO:0007507,GO:0008284,GO:0019731,GO:0030819,GO:0043116,GO:0045766,GO:0045906,GO:0048589,GO:0050829,GO:0050830,GO:0060670,GO:0060712,GO:0097084,GO:2001214	vasculogenesis|neural tube closure|G-protein coupled receptor internalization|hormone activity|extracellular space|cytoplasm|cAMP biosynthetic process|heart development|positive regulation of cell proliferation|antibacterial humoral response|positive regulation of cAMP biosynthetic process|negative regulation of vascular permeability|positive regulation of angiogenesis|negative regulation of vaso…	bta04270	Vascular smooth muscle contraction
ADPRHL1	590.859	817.339	364.378	0.445811	-1.1655	2.29e-52	5.36e-51	Down	22.9422	20.7636	19.741	8.3726	9.76707	8.53901	ADP-ribosylhydrolase like 1	BGD:BT29101,GeneID:519627	GO:0000287,GO:0003875,GO:0005096,GO:0005622,GO:0006886,GO:0012505,GO:0017137,GO:0031338,GO:0051725,GO:0090630	magnesium ion binding|ADP-ribosylarginine hydrolase activity|GTPase activator activity|intracellular|intracellular protein transport|endomembrane system|Rab GTPase binding|regulation of vesicle fusion|protein de-ADP-ribosylation|activation of GTPase activity
ADRA2A	52.2613	32.462	72.0606	2.21985	1.15046	4.11e-06	1.5e-05	Up	1.53541	0.745039	1.28812	2.54329	2.2589	2.57006	adrenergic, alpha-2A-, receptor	BGD:BT11526,GeneID:282135	GO:0004935,GO:0004938,GO:0005887,GO:0006940,GO:0007267,GO:0019229,GO:0030168,GO:0071880	adrenergic receptor activity|alpha2-adrenergic receptor activity|integral component of plasma membrane|regulation of smooth muscle contraction|cell-cell signaling|regulation of vasoconstriction|platelet activation|adenylate cyclase-activating adrenergic receptor signaling pathway	bta04022,bta04080	cGMP - PKG signaling pathway|Neuroactive ligand-receptor interaction
ADRB2	15.1012	4.43377	25.7685	5.81189	2.53901	5.78e-07	2.31e-06	Up	0.049668	0.0983572	0.217672	0.616777	0.676771	0.815964	adrenergic, beta-2-, receptor, surface	BGD:BT12038,GeneID:281605	GO:0002024,GO:0002025,GO:0002028,GO:0002032,GO:0004941,GO:0005634,GO:0005769,GO:0005887,GO:0006898,GO:0007190,GO:0007267,GO:0008179,GO:0009409,GO:0015459,GO:0016324,GO:0030501,GO:0031398,GO:0031649,GO:0040015,GO:0042312,GO:0042803,GO:0043235,GO:0043410,GO:0045453,GO:0045944,GO:0045986,GO:0050873,GO:0051379,GO:0051380,GO:0071880,GO:0098779,GO:1901098,GO:1904504	diet induced thermogenesis|vasodilation by norepinephrine-epinephrine involved in regulation of systemic arterial blood pressure|regulation of sodium ion transport|desensitization of G-protein coupled receptor protein signaling pathway by arrestin|beta2-adrenergic receptor activity|nucleus|early endosome|integral component of plasma membrane|receptor-mediated endocytosis|activation of adenylate c…	bta04020,bta04024,bta04022,bta04080,bta04144,bta04923,bta04924,bta04261,bta04970	Calcium signaling pathway|cAMP signaling pathway|cGMP - PKG signaling pathway|Neuroactive ligand-receptor interaction|Endocytosis|Regulation of lipolysis in adipocyte|Renin secretion|Adrenergic signaling in cardiomyocytes|Salivary secretion
AHSG	1.61359	0	3.22718	Inf	Inf	0.0417512	0.0807059	Up	0	0	0	0.132211	0.038057	0	alpha-2-HS-glycoprotein	BGD:BT13025,GeneID:280988	GO:0001503,GO:0004869,GO:0005886,GO:0006953,GO:0010951,GO:0030502,GO:0031982,GO:0050727,GO:0050766,GO:0065010,GO:0070062,GO:0072562,GO:0004866,GO:0005515,GO:0031012,GO:0070168	ossification|cysteine-type endopeptidase inhibitor activity|plasma membrane|acute-phase response|negative regulation of endopeptidase activity|negative regulation of bone mineralization|vesicle|regulation of inflammatory response|positive regulation of phagocytosis|extracellular membrane-bounded organelle|extracellular exosome|blood microparticle|endopeptidase inhibitor activity|protein binding|e…
AKAP6	428.224	634.342	222.106	0.350137	-1.51401	7.55e-63	2.17e-61	Down	2.35183	2.23024	2.27032	0.809456	0.717474	0.867334	A kinase (PRKA) anchor protein 6	BGD:BT25363,GeneID:537810	GO:0008179,GO:0016529,GO:0031965,GO:0034704,GO:0035556,GO:0044325,GO:0048471,GO:0051018,GO:0060306,GO:0071320,GO:1902261	adenylate cyclase binding|sarcoplasmic reticulum|nuclear membrane|calcium channel complex|intracellular signal transduction|ion channel binding|perinuclear region of cytoplasm|protein kinase A binding|regulation of membrane repolarization|cellular response to cAMP|positive regulation of delayed rectifier potassium channel activity
ALK	76.9462	119.815	34.0768	0.284411	-1.81395	3.08e-18	2.54e-17	Down	0.760906	0.74099	0.816455	0.191324	0.203509	0.279639		BGD:BT21725,GeneID:536642	GO:0000187,GO:0004714,GO:0005524,GO:0007169,GO:0016021,GO:0018108,GO:0048666,GO:0005887,GO:0042802,GO:0043234,GO:0046777,GO:0070062	activation of MAPK activity|transmembrane receptor protein tyrosine kinase activity|ATP binding|transmembrane receptor protein tyrosine kinase signaling pathway|integral component of membrane|peptidyl-tyrosine phosphorylation|neuron development|integral component of plasma membrane|identical protein binding|protein complex|protein autophosphorylation|extracellular exosome	bta05223	Non-small cell lung cancer
AMIGO2	287.265	426.874	147.656	0.345901	-1.53157	7.81e-45	1.54e-43	Down	6.42717	6.97719	7.5583	2.36071	2.48074	2.2987	adhesion molecule with Ig-like domain 2	BGD:BT14479,GeneID:514273	GO:0005515,GO:0016021,GO:0043066,GO:0051965	protein binding|integral component of membrane|negative regulation of apoptotic process|positive regulation of synapse assembly
AMY2B	52.4931	33.1409	71.8453	2.16787	1.11628	4.6e-06	1.66e-05	Up	0.561867	0.609379	0.668774	1.41984	1.55964	1.07229	amylase, alpha 2B (pancreatic)	BGD:BT14513,GeneID:505049	GO:0004556,GO:0005975,GO:0043169	alpha-amylase activity|carbohydrate metabolic process|cation binding	bta00500,bta04973	Starch and sucrose metabolism|Carbohydrate digestion and absorption
AMZ1	32.4309	12.2272	52.6347	4.30473	2.10592	2.55e-10	1.33e-09	Up	0.216237	0.13004	0.126841	0.751252	0.563038	0.557328		GeneID:789913
ANGPT1	74.2497	29.1972	119.302	4.08609	2.03072	4.37e-20	3.93e-19	Up	0.599228	0.281459	0.325997	1.71938	2.08709	2.07556	angiopoietin 1	BGD:BT17993,GeneID:282140	GO:0001701,GO:0001933,GO:0002040,GO:0002092,GO:0002740,GO:0005615,GO:0005886,GO:0005902,GO:0007162,GO:0007171,GO:0014068,GO:0014842,GO:0030097,GO:0030210,GO:0030971,GO:0031398,GO:0031589,GO:0032680,GO:0033138,GO:0034394,GO:0042308,GO:0043116,GO:0043122,GO:0043393,GO:0043524,GO:0043536,GO:0045121,GO:0045785,GO:0048014,GO:0050731,GO:0050918,GO:0051897,GO:0070062,GO:0070374,GO:0072012,GO:2000352,GO:…	in utero embryonic development|negative regulation of protein phosphorylation|sprouting angiogenesis|positive regulation of receptor internalization|negative regulation of cytokine secretion involved in immune response|extracellular space|plasma membrane|microvillus|negative regulation of cell adhesion|activation of transmembrane receptor protein tyrosine kinase activity|positive regulation of ph…	bta04014,bta04015,bta04066,bta04151,bta05323	Ras signaling pathway|Rap1 signaling pathway|HIF-1 signaling pathway|PI3K-Akt signaling pathway|Rheumatoid arthritis
ANGPTL6	91.1447	53.9159	128.374	2.381	1.25157	2.46e-11	1.38e-10	Up	1.12141	0.973865	0.99888	2.26195	1.96633	2.54119	angiopoietin-like 6	BGD:BT24836,GeneID:521472	GO:0030141,GO:0070062	secretory granule|extracellular exosome
ANK1	107.554	46.0999	169.009	3.66614	1.87426	1.33e-25	1.5e-24	Up	0.15104	0.156547	0.252313	0.69071	0.768755	0.66328		GeneID:353108	GO:0005737,GO:0005886,GO:0006888,GO:0008093,GO:0014731,GO:0030507,GO:0051117,GO:0072661	cytoplasm|plasma membrane|ER to Golgi vesicle-mediated transport|cytoskeletal adaptor activity|spectrin-associated cytoskeleton|spectrin binding|ATPase binding|protein targeting to plasma membrane	bta05205	Proteoglycans in cancer
ANKRD1	711.043	1030.48	391.605	0.380022	-1.39585	7.53e-83	2.91e-81	Down	20.7842	21.3491	21.3884	7.76519	7.78711	8.90264	ankyrin repeat domain 1 (cardiac muscle)	BGD:BT20276,GeneID:510376	GO:0001085,GO:0001105,GO:0002039,GO:0003677,GO:0003714,GO:0005667,GO:0005730,GO:0005829,GO:0030017,GO:0031432,GO:0031674,GO:0035690,GO:0035914,GO:0035994,GO:0042692,GO:0042826,GO:0043065,GO:0043517,GO:0045944,GO:0050714,GO:0055008,GO:0070412,GO:0071222,GO:0071260,GO:0071347,GO:0071356,GO:0071560,GO:1903507,GO:2000279	RNA polymerase II transcription factor binding|RNA polymerase II transcription coactivator activity|p53 binding|DNA binding|transcription corepressor activity|transcription factor complex|nucleolus|cytosol|sarcomere|titin binding|I band|cellular response to drug|skeletal muscle cell differentiation|response to muscle stretch|muscle cell differentiation|histone deacetylase binding|positive regulat…
ANKRD37	13.7453	18.4976	8.99304	0.486174	-1.04046	0.0305965	0.0611112	Down	0.85264	1.04579	0.822471	0.0536025	0.30594	0.529837	ankyrin repeat domain 37	GeneID:509139	GO:0005634,GO:0005737	nucleus|cytoplasm
ANLN	3034.14	4838.08	1230.19	0.254273	-1.97555	0	0	Down	34.2773	35.2833	35.8172	9.09638	8.53658	9.23009		BGD:BT20539,GeneID:518274	GO:0000281,GO:0002244,GO:0003779,GO:0005654,GO:0005826,GO:0090521	mitotic cytokinesis|hematopoietic progenitor cell differentiation|actin binding|nucleoplasm|actomyosin contractile ring|glomerular visceral epithelial cell migration
ANO1	1931.02	2607.07	1254.98	0.481376	-1.05477	4.59e-104	2.39e-102	Down	19.9442	19.5587	19.2078	9.19198	9.47072	9.27016	anoctamin 1, calcium activated chloride channel	BGD:BT16360,GeneID:532126	GO:0005227,GO:0005229,GO:0015111,GO:0015705,GO:0016021,GO:0016324,GO:0034605,GO:0035774,GO:0046983,GO:0070062,GO:0098655,GO:1902476	calcium activated cation channel activity|intracellular calcium activated chloride channel activity|iodide transmembrane transporter activity|iodide transport|integral component of membrane|apical plasma membrane|cellular response to heat|positive regulation of insulin secretion involved in cellular response to glucose stimulus|protein dimerization activity|extracellular exosome|cation transmembr…
ANP32E	1832.61	2468.97	1196.25	0.484515	-1.04539	2.35e-45	4.74e-44	Down	52.598	49.6482	51.4628	26.9929	28.0152	25.4805	acidic (leucine-rich) nuclear phosphoprotein 32 family, member E	BGD:BT12709,GeneID:507203	GO:0000812,GO:0016023,GO:0019212,GO:0042393,GO:0043086,GO:0043486	Swr1 complex|cytoplasmic, membrane-bounded vesicle|phosphatase inhibitor activity|histone binding|negative regulation of catalytic activity|histone exchange
AOX3L1	6.46486	1.52575	11.404	7.47433	2.90194	0.000289497	0.000832443	Up	0	0.0223064	0	0.0787024	0.0994365	0.0674687	aldehyde oxidase 1-like	BGD:BT25651,GeneID:531699
APITD1	648.983	902.617	395.349	0.438004	-1.19099	4.99e-35	7.6e-34	Down	43.5272	42.4289	39.2993	16.7562	18.7504	18.402	apoptosis-inducing, TAF9-like domain 1	BGD:BT13353,GeneID:613732	GO:0000712,GO:0000777,GO:0003677,GO:0003682,GO:0006281,GO:0006974,GO:0007067,GO:0031297,GO:0043240,GO:0046982,GO:0051301,GO:0071821,GO:0003690	resolution of meiotic recombination intermediates|condensed chromosome kinetochore|DNA binding|chromatin binding|DNA repair|cellular response to DNA damage stimulus|mitotic nuclear division|replication fork processing|Fanconi anaemia nuclear complex|protein heterodimerization activity|cell division|FANCM-MHF complex|double-stranded DNA binding	bta03460	Fanconi anemia pathway
APOBR	108.212	42.9682	173.456	4.03685	2.01323	1.8e-29	2.33e-28	Up	0.233702	0.326981	0.350588	1.37746	1.24113	1.18772		BGD:BT29132,GeneID:504800	GO:0006641,GO:0006869,GO:0006898,GO:0016020,GO:0030229	triglyceride metabolic process|lipid transport|receptor-mediated endocytosis|membrane|very-low-density lipoprotein particle receptor activity
AQP9	7.73497	0.298685	15.1712	50.7935	5.66657	0.000214279	0.000628234	Up	0.0240546	0	0	0.433461	0.43837	0.079504	aquaporin 9	GeneID:516762	GO:0005345,GO:0005350,GO:0005887,GO:0006833,GO:0009992,GO:0015204,GO:0015250,GO:0015254,GO:0015793,GO:0015837,GO:0015855,GO:0034220,GO:0043231,GO:0046689,GO:0071320,GO:0071918,GO:0072531,GO:1904823	purine nucleobase transmembrane transporter activity|pyrimidine nucleobase transmembrane transporter activity|integral component of plasma membrane|water transport|cellular water homeostasis|urea transmembrane transporter activity|water channel activity|glycerol channel activity|glycerol transport|amine transport|pyrimidine nucleobase transport|ion transmembrane transport|intracellular membrane-b…	bta04976	Bile secretion
AQPEP	26.0295	16.6352	35.4239	2.12946	1.09049	0.00210788	0.00528501	Up	0.180154	0.0961495	0.131152	0.387765	0.355328	0.25033	laeverin	GeneID:525695
ARHGAP11A	2007.25	3056.63	957.865	0.313372	-1.67405	8.63e-113	4.93e-111	Down	21.4669	21.432	21.0951	6.44306	7.05299	6.84652		BGD:BT18591,GeneID:617811	GO:0007165	signal transduction
ARHGAP19	336.414	484.063	188.766	0.389961	-1.3586	3e-42	5.51e-41	Down	3.70658	3.55377	3.84637	1.50924	1.65126	1.22464		BGD:BT23808,GeneID:526945	GO:0007165	signal transduction
ARHGAP22	422.989	268.038	577.94	2.15619	1.10848	5.71e-17	4.44e-16	Up	2.75369	2.51827	2.49679	5.91044	5.03234	5.79207		BGD:BT25011,GeneID:509022	GO:0005925,GO:0007165	focal adhesion|signal transduction
ARHGAP33	153.633	242.182	65.0851	0.268745	-1.89569	1.54e-36	2.45e-35	Down	1.29567	1.5521	1.44611	0.344938	0.32892	0.403933		GeneID:100138767	GO:0007165,GO:0035091	signal transduction|phosphatidylinositol binding
ARHGEF39	373.38	559.951	186.808	0.333615	-1.58374	6.4e-61	1.78e-59	Down	9.98309	8.44066	8.42393	2.48602	2.87332	2.3317	Rho guanine nucleotide exchange factor (GEF) 39	GeneID:780881	GO:0005089,GO:0005886,GO:0030335,GO:0035023,GO:0043547	Rho guanyl-nucleotide exchange factor activity|plasma membrane|positive regulation of cell migration|regulation of Rho protein signal transduction|positive regulation of GTPase activity
ARMC7	704.8	462.63	946.971	2.04693	1.03346	3.5e-47	7.35e-46	Up	6.29399	6.31824	6.49759	12.4258	12.6131	12.9109	armadillo repeat containing 7	BGD:BT18564,GeneID:613424	GO:0005634,GO:0005737	nucleus|cytoplasm
ARRB1	180.551	56.4432	304.659	5.39762	2.43232	1.27e-62	3.64e-61	Up	0.272929	0.236813	0.179587	1.37672	1.19106	1.15489	arrestin, beta 1	BGD:BT22528,GeneID:281637	GO:0007165,GO:0000785,GO:0001934,GO:0002031,GO:0002092,GO:0005096,GO:0005159,GO:0005654,GO:0005737,GO:0005829,GO:0005886,GO:0005905,GO:0006366,GO:0007602,GO:0008134,GO:0015031,GO:0016023,GO:0016567,GO:0031143,GO:0031397,GO:0031410,GO:0031434,GO:0031625,GO:0031701,GO:0032088,GO:0032092,GO:0032715,GO:0032717,GO:0033138,GO:0035025,GO:0035774,GO:0043027,GO:0043149,GO:0043154,GO:0043161,GO:0043547,GO:…	signal transduction|chromatin|positive regulation of protein phosphorylation|G-protein coupled receptor internalization|positive regulation of receptor internalization|GTPase activator activity|insulin-like growth factor receptor binding|nucleoplasm|cytoplasm|cytosol|plasma membrane|clathrin-coated pit|transcription from RNA polymerase II promoter|phototransduction|transcription factor binding|pr…	bta04010,bta04340,bta04144,bta04062,bta04740,bta05032	MAPK signaling pathway|Hedgehog signaling pathway|Endocytosis|Chemokine signaling pathway|Olfactory transduction|Morphine addiction
ARRDC4	108.384	157.12	59.6475	0.37963	-1.39733	7.59e-16	5.55e-15	Down	2.16506	2.5134	2.62631	0.951838	1.06467	0.939576	arrestin domain containing 4	BGD:BT14696,GeneID:538517	GO:0005768,GO:0005886,GO:0051443	endosome|plasma membrane|positive regulation of ubiquitin-protein transferase activity
ARSA	602.232	381.976	822.488	2.15324	1.10651	8.59e-34	1.25e-32	Up	7.89605	8.97125	8.30171	17.9244	18.3259	14.4841	arylsulfatase A	BGD:BT29196,GeneID:505514	GO:0004098,GO:0005509,GO:0005764,GO:0005886,GO:0007339,GO:0008152,GO:0016021	cerebroside-sulfatase activity|calcium ion binding|lysosome|plasma membrane|binding of sperm to zona pellucida|metabolic process|integral component of membrane	bta00600,bta04142	Sphingolipid metabolism|Lysosome
ARSG	139.734	88.7672	190.701	2.14833	1.10322	1.29e-13	8.34e-13	Up	2.63087	3.04794	2.88519	6.16422	6.07493	6.02921	arylsulfatase G	GeneID:513067	GO:0004065,GO:0005615,GO:0005764,GO:0005783,GO:0006790	arylsulfatase activity|extracellular space|lysosome|endoplasmic reticulum|sulfur compound metabolic process	bta04142	Lysosome
ARSK	116.268	76.1622	156.374	2.05317	1.03785	2.16e-10	1.13e-09	Up	1.90485	1.76734	1.76284	3.70092	3.70307	3.93201	arylsulfatase family, member K	BGD:BT24950,GeneID:533618	GO:0005576,GO:0008152,GO:0008484,GO:0046872	extracellular region|metabolic process|sulfuric ester hydrolase activity|metal ion binding
ARTN	1.42588	2.85177	0	0	#NAME?	0.0468391	0.0893434	Down	0	0.317028	0.0581608	0	0	0		GeneID:530812	GO:0005615,GO:0007411,GO:0007422,GO:0008083,GO:0050930,GO:0061146,GO:0097021	extracellular space|axon guidance|peripheral nervous system development|growth factor activity|induction of positive chemotaxis|Peyer's patch morphogenesis|lymphocyte migration into lymphoid organs
ASB9	43.2758	13.9156	72.636	5.21975	2.38398	3.86e-16	2.88e-15	Up	0.219518	0.356191	0.31849	1.69416	1.88168	2.04881	ankyrin repeat and SOCS box containing 9	BGD:BT23126,GeneID:784390	GO:0005622,GO:0016567,GO:0035556,GO:0045732	intracellular|protein ubiquitination|intracellular signal transduction|positive regulation of protein catabolic process
ASF1B	417.893	594.291	241.495	0.406358	-1.29918	2.19e-36	3.47e-35	Down	16.2772	14.3849	16.1438	6.56033	6.13781	5.52202	ASF1 anti-silencing function 1 homolog B (S. cerevisiae)	BGD:BT16439,GeneID:510538	GO:0000790,GO:0005654,GO:0006335,GO:0006336,GO:0006351,GO:0006355,GO:0016568,GO:0042393,GO:0043234	nuclear chromatin|nucleoplasm|DNA replication-dependent nucleosome assembly|DNA replication-independent nucleosome assembly|transcription, DNA-templated|regulation of transcription, DNA-templated|chromatin modification|histone binding|protein complex
ASIC3	8.85814	5.07383	12.6424	2.49169	1.31713	0.0336489	0.0667241	Up	0.0724679	0.100403	0.0151179	0.0976028	0.128498	0.121094	amiloride-sensitive cation channel 3	BGD:BT23148,GeneID:789132	GO:0005887,GO:0009408,GO:0010447,GO:0015280,GO:0035725,GO:0042930,GO:0042931,GO:0050915,GO:0050965,GO:0050966,GO:0050968	integral component of plasma membrane|response to heat|response to acidic pH|ligand-gated sodium channel activity|sodium ion transmembrane transport|enterobactin transport|enterobactin transporter activity|sensory perception of sour taste|detection of temperature stimulus involved in sensory perception of pain|detection of mechanical stimulus involved in sensory perception of pain|detection of ch…	bta04750	Inflammatory mediator regulation of TRP channels
ASNS	1462.99	2036.45	889.529	0.436805	-1.19494	4.32e-108	2.35e-106	Down	27.3468	26.5713	29.9221	13.5044	12.36	11.8553	asparagine synthetase (glutamine-hydrolyzing)	BGD:BT14136,GeneID:514209	GO:0004066,GO:0005524,GO:0005829,GO:0006529,GO:0006541,GO:0042149,GO:0042803,GO:0043066,GO:0045931,GO:0070981	asparagine synthase (glutamine-hydrolyzing) activity|ATP binding|cytosol|asparagine biosynthetic process|glutamine metabolic process|cellular response to glucose starvation|protein homodimerization activity|negative regulation of apoptotic process|positive regulation of mitotic cell cycle|L-asparagine biosynthetic process	bta00250	Alanine, aspartate and glutamate metabolism
ASPM	1194.31	1865.02	523.601	0.280748	-1.83265	1.89e-188	2.35e-186	Down	5.99906	5.9112	6.36073	1.54768	1.82168	1.87091	asp (abnormal spindle) homolog, microcephaly associated (Drosophila)	BGD:BT24241,GeneID:534849	GO:0001764,GO:0002052,GO:0005516,GO:0005634,GO:0005737,GO:0007283,GO:0008584,GO:0021873,GO:0021987,GO:0030496,GO:0036449,GO:0045665,GO:0045769,GO:0048477,GO:0048589,GO:0051445,GO:0051653,GO:0051661,GO:0072687,GO:0090263,GO:0090306,GO:0097150,GO:0097431,GO:0005819,GO:0007051,GO:0007067,GO:0051301	neuron migration|positive regulation of neuroblast proliferation|calmodulin binding|nucleus|cytoplasm|spermatogenesis|male gonad development|forebrain neuroblast division|cerebral cortex development|midbody|microtubule minus-end|negative regulation of neuron differentiation|negative regulation of asymmetric cell division|oogenesis|developmental growth|regulation of meiotic cell cycle|spindle loca…
ATAD2	480.449	677.844	283.054	0.417579	-1.25988	4.86e-38	8.11e-37	Down	13.536	15.567	15.6659	6.69483	6.71492	6.6961	ATPase family, AAA domain containing 2	BGD:BT30270,GeneID:522920	GO:0006355,GO:0016568,GO:0016887,GO:0003682,GO:0005524,GO:0005634,GO:0005654,GO:0031936,GO:0042393,GO:0045944,GO:0070062	regulation of transcription, DNA-templated|chromatin modification|ATPase activity|chromatin binding|ATP binding|nucleus|nucleoplasm|negative regulation of chromatin silencing|histone binding|positive regulation of transcription from RNA polymerase II promoter|extracellular exosome
ATP10B	2.90729	0.298685	5.51589	18.4673	4.2069	0.00691085	0.0158125	Up	0.00648162	0	0	0.0260389	0.0445423	0.0214205		GeneID:100336948	GO:0000287,GO:0004012,GO:0005524,GO:0005783,GO:0005886,GO:0016021,GO:0045332	magnesium ion binding|phospholipid-translocating ATPase activity|ATP binding|endoplasmic reticulum|plasma membrane|integral component of membrane|phospholipid translocation
ATP12A	37.5988	8.75411	66.4435	7.58997	2.92409	1.72e-17	1.38e-16	Up	0.046004	0.109725	0.010169	0.576267	0.349943	0.458569		BGD:BT28101,GeneID:530703	GO:0005391,GO:0005524,GO:0005887,GO:0006883,GO:0006885,GO:0008900,GO:0010107,GO:0010248,GO:0015991,GO:0016323,GO:0030007,GO:0036376,GO:0043231,GO:0046872	sodium:potassium-exchanging ATPase activity|ATP binding|integral component of plasma membrane|cellular sodium ion homeostasis|regulation of pH|hydrogen:potassium-exchanging ATPase activity|potassium ion import|establishment or maintenance of transmembrane electrochemical gradient|ATP hydrolysis coupled proton transport|basolateral plasma membrane|cellular potassium ion homeostasis|sodium ion expo…	bta00190	Oxidative phosphorylation
ATP13A4	559.989	252.428	867.549	3.43681	1.78107	3.13e-106	1.66e-104	Up	2.07352	2.4713	2.09672	8.06944	7.51634	7.83092		BGD:BT10458,GeneID:521728	GO:0005524,GO:0005887,GO:0006874,GO:0019829,GO:0043231,GO:0046872,GO:0098655	ATP binding|integral component of plasma membrane|cellular calcium ion homeostasis|cation-transporting ATPase activity|intracellular membrane-bounded organelle|metal ion binding|cation transmembrane transport
ATP2B2	5472.56	1494.23	9450.88	6.32492	2.66105	0	0	Up	6.27078	6.27093	5.97087	38.3484	39.0898	39.3534	ATPase, Ca++ transporting, plasma membrane 2	BGD:BT10210,GeneID:613800	GO:0005388,GO:0005509,GO:0005516,GO:0005524,GO:0005783,GO:0005829,GO:0005887,GO:0005929,GO:0006996,GO:0007595,GO:0007626,GO:0008022,GO:0008361,GO:0016324,GO:0021702,GO:0021707,GO:0030165,GO:0030899,GO:0040011,GO:0042428,GO:0043025,GO:0043231,GO:0045299,GO:0046068,GO:0048167,GO:0050808,GO:0050885,GO:0050910,GO:0051480,GO:0051928,GO:0060088,GO:0070062,GO:0070588,GO:0090102	calcium-transporting ATPase activity|calcium ion binding|calmodulin binding|ATP binding|endoplasmic reticulum|cytosol|integral component of plasma membrane|cilium|organelle organization|lactation|locomotory behavior|protein C-terminus binding|regulation of cell size|apical plasma membrane|cerebellar Purkinje cell differentiation|cerebellar granule cell differentiation|PDZ domain binding|calcium-d…	bta04020,bta04024,bta04022,bta04261,bta04970,bta04972	Calcium signaling pathway|cAMP signaling pathway|cGMP - PKG signaling pathway|Adrenergic signaling in cardiomyocytes|Salivary secretion|Pancreatic secretion
ATP6V1C2	79.7273	28.9898	130.465	4.50037	2.17004	2.03e-21	1.93e-20	Up	0.271764	0.356248	0.34943	1.55884	2.02866	1.45943	ATPase, H+ transporting, lysosomal 42kDa, V1 subunit C2	BGD:BT15816,GeneID:508327	GO:0005765,GO:0008553,GO:0015991,GO:0030177,GO:0033180,GO:0046983,GO:0070062	lysosomal membrane|hydrogen-exporting ATPase activity, phosphorylative mechanism|ATP hydrolysis coupled proton transport|positive regulation of Wnt signaling pathway|proton-transporting V-type ATPase, V1 domain|protein dimerization activity|extracellular exosome	bta00190,bta04145,bta04966,bta04721,bta05323	Oxidative phosphorylation|Phagosome|Collecting duct acid secretion|Synaptic vesicle cycle|Rheumatoid arthritis
AUNIP	19.7095	26.8818	12.5371	0.466379	-1.10042	0.00548593	0.0127831	Down	1.11566	0.715485	0.699754	0.493042	0.362793	0.287644	aurora kinase A and ninein interacting protein	GeneID:539251	GO:0000922,GO:0005737,GO:0005813,GO:0007051	spindle pole|cytoplasm|centrosome|spindle organization
AURKA	1084.36	1658.77	509.953	0.307428	-1.70168	1.05e-165	1.03e-163	Down	29.0769	28.7674	28.1217	9.21284	8.82628	8.25044	aurora kinase A	BGD:BT20859,GeneID:504437	GO:0000780,GO:0000922,GO:0004672,GO:0004712,GO:0005524,GO:0005737,GO:0005813,GO:0005814,GO:0005876,GO:0005929,GO:0007052,GO:0007057,GO:0007100,GO:0009948,GO:0019901,GO:0031616,GO:0031625,GO:0031647,GO:0032091,GO:0032133,GO:0032436,GO:0032465,GO:0035174,GO:0035404,GO:0042585,GO:0043066,GO:0043203,GO:0045120,GO:0048471,GO:0051233,GO:0051301,GO:0051642,GO:0070938,GO:0071539,GO:0072686,GO:0072687,GO:…	condensed nuclear chromosome, centromeric region|spindle pole|protein kinase activity|protein serine/threonine/tyrosine kinase activity|ATP binding|cytoplasm|centrosome|centriole|spindle microtubule|cilium|mitotic spindle organization|spindle assembly involved in female meiosis I|mitotic centrosome separation|anterior/posterior axis specification|protein kinase binding|spindle pole centrosome|ubi…	bta04114	Oocyte meiosis
AURKB	769.641	1144.15	395.133	0.345352	-1.53386	3.67e-105	1.93e-103	Down	18.3514	19.0051	17.4423	6.0523	6.44723	5.89479	aurora kinase B	BGD:BT17075,GeneID:360192	GO:0000122,GO:0000775,GO:0000776,GO:0000780,GO:0002903,GO:0005524,GO:0005654,GO:0005694,GO:0005737,GO:0010369,GO:0030496,GO:0031577,GO:0032091,GO:0032133,GO:0032212,GO:0032467,GO:0034501,GO:0034644,GO:0035174,GO:0036089,GO:0042585,GO:0043988,GO:0045171,GO:0051256,GO:0051973,GO:0070938,GO:1904355,GO:1990385,GO:0004674,GO:0004712,GO:0005634,GO:0005876,GO:0006468,GO:0007052,GO:0009838,GO:0031616,GO:…	negative regulation of transcription from RNA polymerase II promoter|chromosome, centromeric region|kinetochore|condensed nuclear chromosome, centromeric region|negative regulation of B cell apoptotic process|ATP binding|nucleoplasm|chromosome|cytoplasm|chromocenter|midbody|spindle checkpoint|negative regulation of protein binding|chromosome passenger complex|positive regulation of telomere maint…
AXDND1	19.6192	27.3337	11.9048	0.435534	-1.19914	0.0038171	0.00914555	Down	0.103186	0.152989	0.22083	0.0636453	0.0819212	0.0704118		BGD:BT28169,GeneID:613754
AXL	3118.31	4614.43	1622.19	0.351548	-1.50821	1.66e-267	3.94e-265	Down	45.6018	45.8571	44.5734	15.3068	14.9284	15.7789		BGD:BT20579,GeneID:516598	GO:0001764,GO:0001779,GO:0001786,GO:0001961,GO:0001974,GO:0004713,GO:0005524,GO:0005615,GO:0005622,GO:0006954,GO:0007167,GO:0007283,GO:0009986,GO:0016021,GO:0018108,GO:0021885,GO:0030168,GO:0031668,GO:0032689,GO:0032720,GO:0032825,GO:0032940,GO:0034101,GO:0034446,GO:0035457,GO:0042698,GO:0043277,GO:0043491,GO:0043524,GO:0044228,GO:0046718,GO:0046982,GO:0048469,GO:0048549,GO:0051250,GO:0051897,GO:…	neuron migration|natural killer cell differentiation|phosphatidylserine binding|positive regulation of cytokine-mediated signaling pathway|blood vessel remodeling|protein tyrosine kinase activity|ATP binding|extracellular space|intracellular|inflammatory response|enzyme linked receptor protein signaling pathway|spermatogenesis|cell surface|integral component of membrane|peptidyl-tyrosine phosphor…
AZGP1	2.39914	0	4.79828	Inf	Inf	0.00355851	0.00856256	Up	0	0	0	0.214661	0.105422	0.167145	alpha-2-glycoprotein 1, zinc-binding	BGD:BT20994,GeneID:508800	GO:0001580,GO:0001895,GO:0001948,GO:0002474,GO:0003823,GO:0005615,GO:0005634,GO:0005886,GO:0006955,GO:0007155,GO:0019882,GO:0042605,GO:0042612,GO:0070062	detection of chemical stimulus involved in sensory perception of bitter taste|retina homeostasis|glycoprotein binding|antigen processing and presentation of peptide antigen via MHC class I|antigen binding|extracellular space|nucleus|plasma membrane|immune response|cell adhesion|antigen processing and presentation|peptide antigen binding|MHC class I protein complex|extracellular exosome
BAIAP2L2	240.196	130.325	350.068	2.68612	1.42552	3.2e-24	3.39e-23	Up	2.08797	2.11413	2.09975	6.30655	6.29624	4.70702	BAI1-associated protein 2-like 2	GeneID:617924	GO:0005543,GO:0005829,GO:0005886,GO:0007009,GO:0008093,GO:0008286,GO:0015629,GO:0030659,GO:0030838,GO:0044291,GO:0051017,GO:0051764,GO:0071439,GO:2000251	phospholipid binding|cytosol|plasma membrane|plasma membrane organization|cytoskeletal adaptor activity|insulin receptor signaling pathway|actin cytoskeleton|cytoplasmic vesicle membrane|positive regulation of actin filament polymerization|cell-cell contact zone|actin filament bundle assembly|actin crosslink formation|clathrin complex|positive regulation of actin cytoskeleton reorganization
BARD1	165.058	232.868	97.2481	0.41761	-1.25977	9.34e-20	8.27e-19	Down	2.85469	2.59958	2.49495	1.04419	1.25008	0.946281	BRCA1 associated RING domain 1	BGD:BT19095,GeneID:530961	GO:0003723,GO:0004842,GO:0005654,GO:0005737,GO:0008270,GO:0031436,GO:0042325,GO:0042803,GO:0043065,GO:0043066,GO:0046826,GO:0046982,GO:0070531,GO:0085020	RNA binding|ubiquitin-protein transferase activity|nucleoplasm|cytoplasm|zinc ion binding|BRCA1-BARD1 complex|regulation of phosphorylation|protein homodimerization activity|positive regulation of apoptotic process|negative regulation of apoptotic process|negative regulation of protein export from nucleus|protein heterodimerization activity|BRCA1-A complex|protein K6-linked ubiquitination
BATF2	13.891	5.82732	21.9547	3.76755	1.91363	0.000244333	0.000710907	Up	0.12831	0.0495734	0.155443	0.338382	0.489832	0.427133	basic leucine zipper transcription factor, ATF-like 2	BGD:BT21435,GeneID:522469	GO:0000978,GO:0000982,GO:0005634,GO:0006357,GO:0042832,GO:0043011	RNA polymerase II core promoter proximal region sequence-specific DNA binding|transcription factor activity, RNA polymerase II core promoter proximal region sequence-specific binding|nucleus|regulation of transcription from RNA polymerase II promoter|defense response to protozoan|myeloid dendritic cell differentiation
BATF3	101.909	137.529	66.2884	0.481995	-1.05291	1.34e-09	6.69e-09	Down	5.85701	5.10755	4.90404	2.68887	1.86171	2.91863	basic leucine zipper transcription factor, ATF-like 3	GeneID:535008	GO:0000122,GO:0000978,GO:0000982,GO:0001078,GO:0005634,GO:0009615,GO:0043011	negative regulation of transcription from RNA polymerase II promoter|RNA polymerase II core promoter proximal region sequence-specific DNA binding|transcription factor activity, RNA polymerase II core promoter proximal region sequence-specific binding|transcriptional repressor activity, RNA polymerase II core promoter proximal region sequence-specific binding|nucleus|response to virus|myeloid den…
BCAR1	2830.01	1839.06	3820.96	2.07767	1.05497	6.53e-129	4.56e-127	Up	31.0681	31.8855	27.6871	60.9042	59.8364	56.9671	breast cancer anti-estrogen resistance 1	BGD:BT28623,GeneID:527550	GO:0001726,GO:0004871,GO:0005730,GO:0005737,GO:0005886,GO:0005925,GO:0007015,GO:0007186,GO:0007229,GO:0010595,GO:0015629,GO:0019901,GO:0030027,GO:0035729,GO:0048008,GO:0048010,GO:0048012,GO:0050853,GO:0060326	ruffle|signal transducer activity|nucleolus|cytoplasm|plasma membrane|focal adhesion|actin filament organization|G-protein coupled receptor signaling pathway|integrin-mediated signaling pathway|positive regulation of endothelial cell migration|actin cytoskeleton|protein kinase binding|lamellipodium|cellular response to hepatocyte growth factor stimulus|platelet-derived growth factor receptor sign…	bta04015,bta04810,bta04510,bta04670,bta04062,bta05100	Rap1 signaling pathway|Regulation of actin cytoskeleton|Focal adhesion|Leukocyte transendothelial migration|Chemokine signaling pathway|Bacterial invasion of epithelial cells
BCL2A1	284.522	15.5783	553.466	35.5281	5.15089	1.2e-230	2.19e-228	Up	0.471464	0.654936	0.36688	21.5972	21.7573	21.0366	BCL2-related protein A1	BGD:BT16313,GeneID:282151	GO:0001836,GO:0005741,GO:0008053,GO:0008630,GO:0015267,GO:0042803,GO:0043065,GO:0043066,GO:0046982,GO:0055085,GO:0097192	release of cytochrome c from mitochondria|mitochondrial outer membrane|mitochondrial fusion|intrinsic apoptotic signaling pathway in response to DNA damage|channel activity|protein homodimerization activity|positive regulation of apoptotic process|negative regulation of apoptotic process|protein heterodimerization activity|transmembrane transport|extrinsic apoptotic signaling pathway in absence o…	bta04064,bta04210,bta05202	NF-kappa B signaling pathway|Apoptosis|Transcriptional misregulation in cancers
BCL2L14	1368.24	855.917	1880.56	2.19712	1.13562	1.15e-94	5.18e-93	Up	9.13033	9.97319	9.50591	21.7369	22.252	20.2505	BCL2-like 14 (apoptosis facilitator)	GeneID:508365	GO:0005829,GO:0006915,GO:0019901,GO:0043229,GO:2001238,GO:0042981,GO:0005737	cytosol|apoptotic process|protein kinase binding|intracellular organelle|positive regulation of extrinsic apoptotic signaling pathway|regulation of apoptotic process|cytoplasm
BCL3	791.969	455.487	1128.45	2.47746	1.30886	5.24e-80	1.95e-78	Up	12.7844	12.2937	10.9425	27.6638	27.4988	26.9092	B-cell CLL/lymphoma 3	GeneID:531942	GO:0000060,GO:0002268,GO:0002315,GO:0002455,GO:0002467,GO:0003677,GO:0003700,GO:0005634,GO:0005654,GO:0005737,GO:0006351,GO:0006974,GO:0007249,GO:0008134,GO:0009615,GO:0010225,GO:0019730,GO:0030198,GO:0030330,GO:0032729,GO:0032996,GO:0033257,GO:0042088,GO:0042345,GO:0042536,GO:0042742,GO:0042771,GO:0042832,GO:0042981,GO:0043066,GO:0045064,GO:0045082,GO:0045171,GO:0045415,GO:0045727,GO:0045892,GO:…	protein import into nucleus, translocation|follicular dendritic cell differentiation|marginal zone B cell differentiation|humoral immune response mediated by circulating immunoglobulin|germinal center formation|DNA binding|transcription factor activity, sequence-specific DNA binding|nucleus|nucleoplasm|cytoplasm|transcription, DNA-templated|cellular response to DNA damage stimulus|I-kappaB kinase…	bta04668	TNF signaling pathway
BIRC3	1572.23	506.134	2638.33	5.21271	2.38203	0	0	Up	9.7996	9.28907	8.73481	49.8409	48.0962	49.3905	baculoviral IAP repeat containing 3	GeneID:514386	GO:0004842,GO:0005634,GO:0005654,GO:0005737,GO:0008270,GO:0016567,GO:0031398,GO:0034121,GO:0043027,GO:0060546,GO:1990001,GO:0005876,GO:0090307	ubiquitin-protein transferase activity|nucleus|nucleoplasm|cytoplasm|zinc ion binding|protein ubiquitination|positive regulation of protein ubiquitination|regulation of toll-like receptor signaling pathway|cysteine-type endopeptidase inhibitor activity involved in apoptotic process|negative regulation of necroptotic process|inhibition of cysteine-type endopeptidase activity involved in apoptotic …	bta04120,bta04064,bta04668,bta04210,bta04215,bta04510,bta04621,bta05200,bta05222,bta05145	Ubiquitin mediated proteolysis|NF-kappa B signaling pathway|TNF signaling pathway|Apoptosis|Apoptosis - multiple species|Focal adhesion|NOD-like receptor signaling pathway|Pathways in cancer|Small cell lung cancer|Toxoplasmosis
BIRC5	2040.14	3123.25	957.033	0.306422	-1.70641	8.8e-261	2.06e-258	Down	95.8956	90.6584	91.4489	29.6659	26.9894	27.0235	baculoviral IAP repeat containing 5	BGD:BT20054,GeneID:414925	GO:0000086,GO:0000775,GO:0000777,GO:0000910,GO:0004842,GO:0004869,GO:0005634,GO:0005737,GO:0005814,GO:0005829,GO:0005876,GO:0005881,GO:0006351,GO:0006468,GO:0007059,GO:0007346,GO:0008017,GO:0008270,GO:0009966,GO:0015631,GO:0016567,GO:0030496,GO:0031021,GO:0031503,GO:0031536,GO:0031577,GO:0032133,GO:0042803,GO:0043027,GO:0043066,GO:0043154,GO:0043524,GO:0045892,GO:0045931,GO:0048037,GO:0051301,GO:…	G2/M transition of mitotic cell cycle|chromosome, centromeric region|condensed chromosome kinetochore|cytokinesis|ubiquitin-protein transferase activity|cysteine-type endopeptidase inhibitor activity|nucleus|cytoplasm|centriole|cytosol|spindle microtubule|cytoplasmic microtubule|transcription, DNA-templated|protein phosphorylation|chromosome segregation|regulation of mitotic cell cycle|microtubul…	bta04390,bta04210,bta04215,bta05200,bta05210,bta05161	Hippo signaling pathway|Apoptosis|Apoptosis - multiple species|Pathways in cancer|Colorectal cancer|Hepatitis B
BLA-DQB	1098.11	472.482	1723.73	3.64824	1.8672	3.19e-196	4.25e-194	Up	14.8528	14.971	15.2104	57.6577	53.0512	55.5572	MHC class II antigen	BGD:BT28314,GeneID:539241			bta04514,bta04145,bta04612,bta04672,bta05310,bta05322,bta05323,bta05320,bta05321,bta05330,bta05332,bta05416,bta04940,bta05150,bta05152,bta05166,bta05164,bta05168,bta05145,bta05140	Cell adhesion molecules (CAMs)|Phagosome|Antigen processing and presentation|Intestinal immune network for IgA production|Asthma|Systemic lupus erythematosus|Rheumatoid arthritis|Autoimmune thyroid disease|Inflammatiory bowel disease (IBD)|Allograft rejection|Graft-versus-host disease|Viral myocarditis|Type I diabetes mellitus|Staphylococcus aureus infection|Tuberculosis|HTLV-I infection|Influenz…
BLNK	213.058	59.1917	366.924	6.19891	2.63201	2.03e-81	7.7e-80	Up	0.914468	0.771813	1.03873	5.40982	6.24052	5.85897	B-cell linker	BGD:BT15254,GeneID:510393	GO:0005068,GO:0005070,GO:0005737,GO:0006955,GO:0007169,GO:0009967,GO:0035556	transmembrane receptor protein tyrosine kinase adaptor activity|SH3/SH2 adaptor activity|cytoplasm|immune response|transmembrane receptor protein tyrosine kinase signaling pathway|positive regulation of signal transduction|intracellular signal transduction	bta04064,bta04662,bta04380,bta05340	NF-kappa B signaling pathway|B cell receptor signaling pathway|Osteoclast differentiation|Primary immunodeficiency
BMP3	1477.32	690.608	2264.04	3.27833	1.71296	1.36e-210	2.19e-208	Up	15.2206	16.0116	15.3738	50.5667	51.8296	52.3617	bone morphogenetic protein 3	BGD:BT12320,GeneID:539527	GO:0001649,GO:0005125,GO:0005160,GO:0005615,GO:0008083,GO:0010862,GO:0030509,GO:0040007,GO:0042981,GO:0043408,GO:0048468,GO:0051216,GO:0060395,GO:0070062,GO:0070700	osteoblast differentiation|cytokine activity|transforming growth factor beta receptor binding|extracellular space|growth factor activity|positive regulation of pathway-restricted SMAD protein phosphorylation|BMP signaling pathway|growth|regulation of apoptotic process|regulation of MAPK cascade|cell development|cartilage development|SMAD protein signal transduction|extracellular exosome|BMP recep…
BMP6	108.872	48.3952	169.349	3.49929	1.80706	3.72e-24	3.94e-23	Up	0.695478	0.478795	0.63451	2.14471	2.09107	2.11918		BGD:BT10173,GeneID:617566	GO:0000122,GO:0001649,GO:0001654,GO:0001822,GO:0001938,GO:0001958,GO:0003323,GO:0005125,GO:0005160,GO:0005615,GO:0005623,GO:0006879,GO:0006954,GO:0006955,GO:0008083,GO:0010862,GO:0030501,GO:0030509,GO:0030539,GO:0031666,GO:0032349,GO:0040007,GO:0042981,GO:0043408,GO:0045603,GO:0045666,GO:0045669,GO:0045944,GO:0046982,GO:0048468,GO:0060391,GO:0060395,GO:0060586,GO:0070700,GO:0071281	negative regulation of transcription from RNA polymerase II promoter|osteoblast differentiation|eye development|kidney development|positive regulation of endothelial cell proliferation|endochondral ossification|type B pancreatic cell development|cytokine activity|transforming growth factor beta receptor binding|extracellular space|cell|cellular iron ion homeostasis|inflammatory response|immune re…	bta04350,bta04390,bta04913	TGF-beta signaling pathway|Hippo signaling pathway|Ovarian Steroidogenesis
BOC	25.7516	13.1935	38.3097	2.90368	1.53788	9.15e-06	3.2e-05	Up	0.0407934	0.109353	0.0441839	0.259907	0.151846	0.189316	Boc homolog (mouse)	BGD:BT27879,GeneID:512018	GO:0005887,GO:0007224,GO:0007411,GO:0045663,GO:0098779	integral component of plasma membrane|smoothened signaling pathway|axon guidance|positive regulation of myoblast differentiation|mitophagy in response to mitochondrial depolarization	bta04340,bta04360	Hedgehog signaling pathway|Axon guidance
BOLA-DMA	203.073	124.048	282.099	2.2741	1.1853	4.47e-14	2.97e-13	Up	5.61136	5.71835	9.00966	15.5563	15.6522	15.4016	major histocompatibility complex, class II, DM alpha	GeneID:282490			bta04514,bta04145,bta04612,bta04672,bta05310,bta05322,bta05323,bta05320,bta05321,bta05330,bta05332,bta05416,bta04940,bta05150,bta05152,bta05166,bta05164,bta05168,bta05145,bta05140	Cell adhesion molecules (CAMs)|Phagosome|Antigen processing and presentation|Intestinal immune network for IgA production|Asthma|Systemic lupus erythematosus|Rheumatoid arthritis|Autoimmune thyroid disease|Inflammatiory bowel disease (IBD)|Allograft rejection|Graft-versus-host disease|Viral myocarditis|Type I diabetes mellitus|Staphylococcus aureus infection|Tuberculosis|HTLV-I infection|Influenz…
BOLA-DMB	1522.78	650.329	2395.24	3.68312	1.88093	1.86e-251	4.17e-249	Up	18.8682	17.2442	17.4044	64.6982	64.0773	63.5976	major histocompatibility complex, class II, DM beta	BGD:BT11836,GeneID:282491			bta04514,bta04145,bta04612,bta04672,bta05310,bta05322,bta05323,bta05320,bta05321,bta05330,bta05332,bta05416,bta04940,bta05150,bta05152,bta05166,bta05164,bta05168,bta05145,bta05140	Cell adhesion molecules (CAMs)|Phagosome|Antigen processing and presentation|Intestinal immune network for IgA production|Asthma|Systemic lupus erythematosus|Rheumatoid arthritis|Autoimmune thyroid disease|Inflammatiory bowel disease (IBD)|Allograft rejection|Graft-versus-host disease|Viral myocarditis|Type I diabetes mellitus|Staphylococcus aureus infection|Tuberculosis|HTLV-I infection|Influenz…
BOLA-DOA	3.27933	0.298685	6.25997	20.9585	4.38946	0.00321928	0.00781456	Up	0.0428497	0	0	0.126429	0.193787	0.138123	major histocompatibility complex, class II, DO alpha	BGD:BT11134,GeneID:525727			bta04514,bta04145,bta04612,bta04672,bta05310,bta05322,bta05323,bta05320,bta05321,bta05330,bta05332,bta05416,bta04940,bta05150,bta05152,bta05166,bta05164,bta05168,bta05145,bta05140	Cell adhesion molecules (CAMs)|Phagosome|Antigen processing and presentation|Intestinal immune network for IgA production|Asthma|Systemic lupus erythematosus|Rheumatoid arthritis|Autoimmune thyroid disease|Inflammatiory bowel disease (IBD)|Allograft rejection|Graft-versus-host disease|Viral myocarditis|Type I diabetes mellitus|Staphylococcus aureus infection|Tuberculosis|HTLV-I infection|Influenz…
BOLA-DQA2	235.139	55.3273	414.951	7.49993	2.90688	2.08e-103	1.07e-101	Up	1.95073	1.84811	1.43291	12.0226	10.6245	12.6567		GeneID:282535	GO:0002504,GO:0006955,GO:0016021,GO:0042613	antigen processing and presentation of peptide or polysaccharide antigen via MHC class II|immune response|integral component of membrane|MHC class II protein complex	bta04514,bta04145,bta04612,bta04672,bta05310,bta05322,bta05323,bta05320,bta05321,bta05330,bta05332,bta05416,bta04940,bta05150,bta05152,bta05166,bta05164,bta05168,bta05145,bta05140	Cell adhesion molecules (CAMs)|Phagosome|Antigen processing and presentation|Intestinal immune network for IgA production|Asthma|Systemic lupus erythematosus|Rheumatoid arthritis|Autoimmune thyroid disease|Inflammatiory bowel disease (IBD)|Allograft rejection|Graft-versus-host disease|Viral myocarditis|Type I diabetes mellitus|Staphylococcus aureus infection|Tuberculosis|HTLV-I infection|Influenz…
BOLA-DQA5	27.3615	6.76135	47.9616	7.09349	2.8265	1.97e-13	1.27e-12	Up	0.277108	0.363919	0.304052	1.97437	1.67831	2.1157	major histocompatibility complex, class II, DQ alpha 5	BGD:BT10938,GeneID:282494	GO:0002504,GO:0006955,GO:0016021,GO:0042613	antigen processing and presentation of peptide or polysaccharide antigen via MHC class II|immune response|integral component of membrane|MHC class II protein complex	bta04514,bta04145,bta04612,bta04672,bta05310,bta05322,bta05323,bta05320,bta05321,bta05330,bta05332,bta05416,bta04940,bta05150,bta05152,bta05166,bta05164,bta05168,bta05145,bta05140	Cell adhesion molecules (CAMs)|Phagosome|Antigen processing and presentation|Intestinal immune network for IgA production|Asthma|Systemic lupus erythematosus|Rheumatoid arthritis|Autoimmune thyroid disease|Inflammatiory bowel disease (IBD)|Allograft rejection|Graft-versus-host disease|Viral myocarditis|Type I diabetes mellitus|Staphylococcus aureus infection|Tuberculosis|HTLV-I infection|Influenz…
BOLA-DRA	2275.45	809.14	3741.76	4.62436	2.20926	0	0	Up	25.5398	24.8	26.7455	117.68	117.919	116.647	major histocompatibility complex, class II, DR alpha	BGD:BT10358,GeneID:506214			bta04514,bta04145,bta04612,bta04672,bta05310,bta05322,bta05323,bta05320,bta05321,bta05330,bta05332,bta05416,bta04940,bta05150,bta05152,bta05166,bta05164,bta05168,bta05145,bta05140	Cell adhesion molecules (CAMs)|Phagosome|Antigen processing and presentation|Intestinal immune network for IgA production|Asthma|Systemic lupus erythematosus|Rheumatoid arthritis|Autoimmune thyroid disease|Inflammatiory bowel disease (IBD)|Allograft rejection|Graft-versus-host disease|Viral myocarditis|Type I diabetes mellitus|Staphylococcus aureus infection|Tuberculosis|HTLV-I infection|Influenz…
BOLA-DRB3	2554.63	1307.88	3801.38	2.90652	1.53929	1.15e-247	2.45e-245	Up	35.3264	39.8091	38.2838	102.661	104.103	103.532	major histocompatibility complex, class II, DRB3	GeneID:282530			bta04514,bta04145,bta04612,bta04672,bta05310,bta05322,bta05323,bta05320,bta05321,bta05330,bta05332,bta05416,bta04940,bta05150,bta05152,bta05166,bta05164,bta05168,bta05145,bta05140	Cell adhesion molecules (CAMs)|Phagosome|Antigen processing and presentation|Intestinal immune network for IgA production|Asthma|Systemic lupus erythematosus|Rheumatoid arthritis|Autoimmune thyroid disease|Inflammatiory bowel disease (IBD)|Allograft rejection|Graft-versus-host disease|Viral myocarditis|Type I diabetes mellitus|Staphylococcus aureus infection|Tuberculosis|HTLV-I infection|Influenz…
BOLA-DYA	21.7664	0	43.5328	Inf	Inf	4.1e-23	4.17e-22	Up	0	0	0	1.45283	0.975293	1.40967	major histocompatibility complex, class II, DY alpha	BGD:BT11780,GeneID:282497	GO:0002504,GO:0006955,GO:0016021,GO:0042613	antigen processing and presentation of peptide or polysaccharide antigen via MHC class II|immune response|integral component of membrane|MHC class II protein complex
BOLA-DYB	2.92634	0.330092	5.52258	16.7304	4.0644	0.00682388	0.0156272	Up	0	0	0.0315049	0.0576115	0.0657149	0.0629217	major histocompatibility complex, class II, DY beta	GeneID:282498	GO:0002504,GO:0006955,GO:0016021,GO:0042613	antigen processing and presentation of peptide or polysaccharide antigen via MHC class II|immune response|integral component of membrane|MHC class II protein complex	bta04514,bta04145,bta04612,bta04672,bta05310,bta05322,bta05323,bta05320,bta05321,bta05330,bta05332,bta05416,bta04940,bta05150,bta05152,bta05166,bta05164,bta05168,bta05145,bta05140	Cell adhesion molecules (CAMs)|Phagosome|Antigen processing and presentation|Intestinal immune network for IgA production|Asthma|Systemic lupus erythematosus|Rheumatoid arthritis|Autoimmune thyroid disease|Inflammatiory bowel disease (IBD)|Allograft rejection|Graft-versus-host disease|Viral myocarditis|Type I diabetes mellitus|Staphylococcus aureus infection|Tuberculosis|HTLV-I infection|Influenz…
BORA	320.754	435.645	205.862	0.472544	-1.08148	8.03e-27	9.41e-26	Down	4.87236	4.29147	4.2919	2.01669	1.96961	1.95902	bora, aurora kinase A activator	GeneID:514162	GO:0072687	meiotic spindle
BRCA1	2016.01	2811.73	1220.3	0.434004	-1.20422	1.13e-135	8.45e-134	Down	11.6172	11.2739	12.1482	5.29059	5.0429	5.12944	breast cancer 1, early onset	BGD:BT11167,GeneID:353120	GO:0000724,GO:0000794,GO:0003684,GO:0003723,GO:0004842,GO:0005737,GO:0005886,GO:0006260,GO:0006301,GO:0006349,GO:0007059,GO:0007098,GO:0008270,GO:0008630,GO:0009048,GO:0010212,GO:0010575,GO:0016874,GO:0030529,GO:0031052,GO:0031398,GO:0031436,GO:0031572,GO:0031625,GO:0033147,GO:0035067,GO:0043009,GO:0043627,GO:0044030,GO:0044212,GO:0045717,GO:0045739,GO:0045766,GO:0045892,GO:0045944,GO:0051571,GO:…	double-strand break repair via homologous recombination|condensed nuclear chromosome|damaged DNA binding|RNA binding|ubiquitin-protein transferase activity|cytoplasm|plasma membrane|DNA replication|postreplication repair|regulation of gene expression by genetic imprinting|chromosome segregation|centrosome cycle|zinc ion binding|intrinsic apoptotic signaling pathway in response to DNA damage|dosag…	bta04120,bta03460,bta04151,bta05206	Ubiquitin mediated proteolysis|Fanconi anemia pathway|PI3K-Akt signaling pathway|MicroRNAs in cancer
BRIP1	182.844	275.781	89.9061	0.326006	-1.61703	7.67e-28	9.38e-27	Down	2.59509	2.21883	2.08758	0.74714	0.64853	0.89077		GeneID:783256	GO:0003677,GO:0004003,GO:0005524,GO:0005634,GO:0006139,GO:0032508,GO:0005737,GO:0006357,GO:0031965	DNA binding|ATP-dependent DNA helicase activity|ATP binding|nucleus|nucleobase-containing compound metabolic process|DNA duplex unwinding|cytoplasm|regulation of transcription from RNA polymerase II promoter|nuclear membrane	bta03460	Fanconi anemia pathway
BTBD11	3476.61	2082.33	4870.89	2.33915	1.22599	1.05e-191	1.35e-189	Up	21.4163	21.8702	19.4717	47.6051	47.5146	47.9334	BTB (POZ) domain containing 11	BGD:BT29526,GeneID:539986	GO:0046982,GO:0060395	protein heterodimerization activity|SMAD protein signal transduction
BUB1	1195.06	1855.15	534.973	0.288372	-1.794	5.34e-196	7.04e-194	Down	16.5113	16.6019	17.0556	4.7477	4.93781	4.81853	budding uninhibited by benzimidazoles 1 homolog (yeast)	BGD:BT30260,GeneID:514777	GO:0000942,GO:0004672,GO:0005524,GO:0005654,GO:0005737,GO:0006468,GO:0007063,GO:0007094,GO:0016020	condensed nuclear chromosome outer kinetochore|protein kinase activity|ATP binding|nucleoplasm|cytoplasm|protein phosphorylation|regulation of sister chromatid cohesion|mitotic spindle assembly checkpoint|membrane	bta04110,bta04114,bta04914	Cell cycle|Oocyte meiosis|Progesterone-mediated oocyte maturation
BUB1B	2019.5	3071.27	967.735	0.315093	-1.66615	2.02e-172	2.11e-170	Down	30.5746	31.5009	31.2641	9.78048	10.0249	10.1106	budding uninhibited by benzimidazoles 1 homolog beta (yeast)	BGD:BT20884,GeneID:537027	GO:0000778,GO:0000940,GO:0004672,GO:0005524,GO:0006468,GO:0007091,GO:0007094,GO:0034501,GO:0048471	condensed nuclear chromosome kinetochore|condensed chromosome outer kinetochore|protein kinase activity|ATP binding|protein phosphorylation|metaphase/anaphase transition of mitotic cell cycle|mitotic spindle assembly checkpoint|protein localization to kinetochore|perinuclear region of cytoplasm	bta04110,bta05166	Cell cycle|HTLV-I infection
C10H15orf48	223.113	121.894	324.332	2.66078	1.41185	1.88e-31	2.6e-30	Up	8.52477	9.14777	8.68774	20.9045	19.4948	24.8578	chromosome 10 open reading frame, human C15orf48	GeneID:614805
C11H2orf81	17.8423	24.3136	11.3711	0.467684	-1.0964	0.00953695	0.0212156	Down	0.485613	0.543019	0.685974	0.272024	0.26164	0.197071	chromosome 11 open reading frame, human C2orf81	GeneID:789060
C14H8orf46	32.4728	53.6313	11.3143	0.210966	-2.24492	1.34e-11	7.63e-11	Down	0.671363	0.836682	0.561932	0.091082	0.236465	0.100134	chromosome 14 open reading frame, human C8orf46	BGD:BT25850,GeneID:617724
C15H11orf16	21.4961	35.9908	7.00143	0.194534	-2.36191	1.21e-08	5.59e-08	Down	0.812161	0.574324	0.518732	0.147177	0.126789	0.0803473	chromosome 15 open reading frame, human C11orf16	GeneID:504224
C16H1orf106	24.3019	14.7071	33.8967	2.30479	1.20464	0.000679297	0.00184902	Up	0.274845	0.31185	0.446228	0.936078	0.512385	0.758007		GeneID:100299473
C16H1orf115	1050.36	604.914	1495.81	2.47277	1.30613	1.67e-100	8.16e-99	Up	7.7795	8.50324	8.84751	21.4049	20.2703	21.5273	chromosome 16 open reading frame, human C1orf115	GeneID:618454
C16H1orf116	103.599	52.2124	154.986	2.96838	1.56968	1.8e-18	1.51e-17	Up	0.707356	0.834181	0.85725	2.27669	2.45884	2.0605	chromosome 16 open reading frame, human C1orf116	GeneID:539441
C17H22orf29	21.1726	8.24913	34.0961	4.13329	2.04729	9.51e-07	3.71e-06	Up	0.528973	0.276945	0.545213	1.44585	2.5492	1.55638		GeneID:104974717
C17H4orf46	351.014	496.149	205.878	0.414951	-1.26899	5.56e-39	9.55e-38	Down	16.7262	14.6875	13.8074	5.62431	6.68365	5.9299	chromosome 17 open reading frame, human C4orf46	BGD:BT15062,GeneID:768238
C19H17orf96	32.1824	43.1934	21.1713	0.490152	-1.0287	0.000766129	0.00206675	Down	2.56613	2.30852	1.44056	0.811286	1.13883	1.12178		GeneID:100296460
C1QTNF2	4.32666	7.42153	1.2318	0.165976	-2.59095	0.0112909	0.0247316	Down	0.232672	0.198192	0.249127	0.0861914	0	0.0313094		BGD:BT16754,GeneID:539842	GO:0000187,GO:0005102,GO:0005581,GO:0005615,GO:0042802,GO:0045725,GO:0046321,GO:0046326,GO:0051260,GO:0070208	activation of MAPK activity|receptor binding|collagen trimer|extracellular space|identical protein binding|positive regulation of glycogen biosynthetic process|positive regulation of fatty acid oxidation|positive regulation of glucose import|protein homooligomerization|protein heterotrimerization
C1QTNF8	16.7547	22.7508	10.7585	0.472885	-1.08044	0.0118456	0.0258292	Down	1.12674	0.679025	1.26737	0.338634	0.397593	0.488827		GeneID:524646	GO:0005576,GO:0005581	extracellular region|collagen trimer
C1R	712.6	47.6577	1377.54	28.9049	4.85324	0	0	Up	0.783963	0.61914	0.561536	19.1059	18.0856	16.7938	complement component 1, r subcomponent	BGD:BT20853,GeneID:511581	GO:0004252,GO:0005509,GO:0006508,GO:0006956,GO:0070062,GO:0072562	serine-type endopeptidase activity|calcium ion binding|proteolysis|complement activation|extracellular exosome|blood microparticle	bta04145,bta04610,bta05322,bta05133,bta05150	Phagosome|Complement and coagulation cascades|Systemic lupus erythematosus|Pertussis|Staphylococcus aureus infection
C1S	316.05	45.7296	586.37	12.8226	3.68061	2.8e-97	1.3e-95	Up	0.622343	0.509835	0.537251	6.96006	6.79463	8.15257	complement component 1, s subcomponent	BGD:BT22240,GeneID:767827	GO:0004252,GO:0005509,GO:0006508,GO:0006956,GO:0042802,GO:0070062,GO:0072562,GO:0005576,GO:0006958,GO:0045087	serine-type endopeptidase activity|calcium ion binding|proteolysis|complement activation|identical protein binding|extracellular exosome|blood microparticle|extracellular region|complement activation, classical pathway|innate immune response	bta04610,bta05322,bta05133,bta05150	Complement and coagulation cascades|Systemic lupus erythematosus|Pertussis|Staphylococcus aureus infection
C2	12.6918	1.32037	24.0633	18.2247	4.18782	4.39e-08	1.94e-07	Up	0	0	0.042933	0.262044	0.209046	0.128982	complement component 2	BGD:BT10281,GeneID:515440	GO:0004252,GO:0005576,GO:0006508,GO:0006956,GO:0070062,GO:2000427,GO:0006958,GO:0045087,GO:0046872	serine-type endopeptidase activity|extracellular region|proteolysis|complement activation|extracellular exosome|positive regulation of apoptotic cell clearance|complement activation, classical pathway|innate immune response|metal ion binding	bta04610,bta05322,bta05133,bta05150	Complement and coagulation cascades|Systemic lupus erythematosus|Pertussis|Staphylococcus aureus infection
C21H14orf80	274.331	381.009	167.653	0.440024	-1.18435	6.95e-28	8.51e-27	Down	7.48491	6.95906	7.10824	2.78512	2.91121	3.11224		GeneID:100336536
C22H3orf22	10.9343	6.66148	15.207	2.28283	1.19082	0.038458	0.0751221	Up	0.0777359	0.10884	0.132587	0.12246	0.396119	0.344788	chromosome 3 open reading frame, human C3orf22	GeneID:618236
C23H6orf132	11.5401	6.05755	17.0226	2.81014	1.49064	0.00808967	0.0182517	Up	0.0625876	0.00945611	0.0669662	0.157479	0.109583	0.104402		GeneID:100295626
C23H6orf222	11.5503	7.19131	15.9092	2.21228	1.14554	0.0297938	0.0597359	Up	0.0402407	0.0525185	0.0448652	0.0815798	0.0725021	0.0895066		GeneID:618875
C23H6orf223	21.4933	11.3302	31.6563	2.79398	1.48232	0.000275656	0.000795411	Up	0.262564	0.0319857	0.127601	0.532839	0.583402	0.40377		GeneID:101907252
C24H18orf54	237.811	329.366	146.256	0.444052	-1.1712	5.45e-24	5.71e-23	Down	1.50834	1.50485	1.38946	0.67369	0.724737	0.636266	uncharacterized LOC614159	BGD:BT25284,GeneID:614159
C25H16orf93	111.226	71.7134	150.739	2.10197	1.07174	9.09e-11	4.91e-10	Up	0.593098	0.707258	0.533216	1.29869	1.31604	1.3346	chromosome 25 open reading frame, human C16orf93	BGD:BT28928,GeneID:615350
C28H10orf54	180.078	112.016	248.14	2.21522	1.14745	8.16e-18	6.6e-17	Up	2.8048	2.90795	2.46571	6.01714	5.82714	5.8254	chromosome 28 open reading frame, human C10orf54	GeneID:783068
C3	13225.7	1181.77	25269.5	21.3827	4.41837	0	0	Up	7.76817	8.1249	7.98551	167.712	172.061	166.86	complement component 3	BGD:BT10361,GeneID:280677	GO:0001798,GO:0001934,GO:0001970,GO:0004866,GO:0006954,GO:0006956,GO:0010575,GO:0010828,GO:0010866,GO:0010884,GO:0010951,GO:0031715,GO:0045745,GO:0045766,GO:0070062,GO:0072562,GO:2000427,GO:0005615,GO:0006631,GO:0006957,GO:0006958	positive regulation of type IIa hypersensitivity|positive regulation of protein phosphorylation|positive regulation of activation of membrane attack complex|endopeptidase inhibitor activity|inflammatory response|complement activation|positive regulation of vascular endothelial growth factor production|positive regulation of glucose transport|regulation of triglyceride biosynthetic process|positiv…	bta04145,bta04610,bta05203,bta05322,bta05133,bta05134,bta05150,bta05152,bta05168,bta05140,bta05142	Phagosome|Complement and coagulation cascades|Viral carcinogenesis|Systemic lupus erythematosus|Pertussis|Legionellosis|Staphylococcus aureus infection|Tuberculosis|Herpes simplex infection|Leishmaniasis|Chagas disease (American trypanosomiasis)
C3H1orf110	30.0617	17.7502	42.3732	2.3872	1.25532	0.000161333	0.000481089	Up	0.344199	0.211564	0.386742	0.777554	0.606322	0.878026	coiled-coil domain-containing protein C1orf110 homolog	GeneID:617478
C6H4orf19	6.93773	1.6247	12.2508	7.54032	2.91463	0.000290204	0.000834171	Up	0.053709	0.0238762	0.0196949	0.271104	0.164755	0.258134	chromosome 6 open reading frame, human C4orf19	GeneID:511424
C7H19orf71	247.789	163.068	332.51	2.03909	1.02792	3.01e-16	2.25e-15	Up	0	0	0	0	0	0	chromosome 7 open reading frame, human C19orf71	BGD:BT29899,GeneID:768023
C7H19orf80	91.6177	146.693	36.5419	0.249104	-2.00518	1.86e-24	1.99e-23	Down	7.90472	8.62709	7.87286	2.41587	1.24334	1.97081		GeneID:101902412
C8H9orf152	23.7636	14.7812	32.7461	2.21539	1.14756	0.00154317	0.00394409	Up	0.255146	0.337382	0.21526	0.567182	0.733445	0.664617	chromosome 8 open reading frame, human C9orf152	BGD:BT17883,GeneID:614478
C8H9orf24	343.901	218.79	469.011	2.14366	1.10007	3.42e-29	4.38e-28	Up	1.47246	1.49225	1.5392	3.31509	3.34816	2.98565	chromosome 8 open reading frame, human C9orf24	GeneID:540767
C9	4.4188	1.45729	7.3803	5.0644	2.34039	0.0375953	0.0736569	Up	0	0.0373685	0.0331455	0.119332	0.0337048	0.164204	complement component 9	BGD:BT10818,GeneID:526766	GO:0005579,GO:0005737,GO:0006957,GO:0006958,GO:0019835,GO:0070062,GO:0072562	membrane attack complex|cytoplasm|complement activation, alternative pathway|complement activation, classical pathway|cytolysis|extracellular exosome|blood microparticle	bta04610,bta05322,bta05020,bta05146	Complement and coagulation cascades|Systemic lupus erythematosus|Prion diseases|Amoebiasis
CA12	2230.44	1467.73	2993.15	2.0393	1.02808	5.67e-108	3.06e-106	Up	14.4101	14.6621	14.4365	30.169	28.6342	28.7607		BGD:BT28108,GeneID:614323	GO:0004089,GO:0006730,GO:0008270,GO:0016021,GO:0055064	carbonate dehydratase activity|one-carbon metabolic process|zinc ion binding|integral component of membrane|chloride ion homeostasis	bta00910	Nitrogen metabolism
CACNA1E	8.71993	2.95071	14.4891	4.91038	2.29584	0.000762059	0.00205647	Up	0.0125073	0.00664579	0.00549271	0.0250837	0.0543879	0.0358503	calcium channel, voltage-dependent, R type, alpha 1E subunit	BGD:BT29649,GeneID:353113	GO:0005509,GO:0005886,GO:0005891,GO:0008331,GO:0034765,GO:0070588,GO:0086010	calcium ion binding|plasma membrane|voltage-gated calcium channel complex|high voltage-gated calcium channel activity|regulation of ion transmembrane transport|calcium ion transmembrane transport|membrane depolarization during action potential	bta04010,bta04020,bta04930	MAPK signaling pathway|Calcium signaling pathway|Type II diabetes mellitus
CACNA1G	40.2695	25.6814	54.8577	2.13608	1.09497	9.16e-05	0.000282404	Up	0.105245	0.0963239	0.100602	0.259304	0.202673	0.224329	calcium channel, voltage-dependent, T type, alpha 1G subunit	BGD:BT11773,GeneID:282411	GO:0002027,GO:0005261,GO:0005886,GO:0005891,GO:0006816,GO:0007268,GO:0008332,GO:0010045,GO:0034220,GO:0034765,GO:0045956,GO:0060371,GO:0070509,GO:0070588,GO:0086010,GO:0097110	regulation of heart rate|cation channel activity|plasma membrane|voltage-gated calcium channel complex|calcium ion transport|chemical synaptic transmission|low voltage-gated calcium channel activity|response to nickel cation|ion transmembrane transport|regulation of ion transmembrane transport|positive regulation of calcium ion-dependent exocytosis|regulation of atrial cardiac muscle cell membran…	bta04010,bta04020,bta04925,bta04713,bta04930	MAPK signaling pathway|Calcium signaling pathway|Aldosterone synthesis and secretion|Circadian entrainment|Type II diabetes mellitus
CACNA1H	6.61741	3.1875	10.0473	3.1521	1.65631	0.0206897	0.0428728	Up	0.0177258	0.0412189	0	0.0457285	0.0462037	0.0496666		BGD:BT16533,GeneID:282412	GO:0005261,GO:0005886,GO:0005891,GO:0006816,GO:0008332,GO:0032342,GO:0032870,GO:0034220,GO:0034651,GO:0034765,GO:0035865,GO:0045956,GO:0070509,GO:0070588,GO:0086010,GO:0097110,GO:2000344	cation channel activity|plasma membrane|voltage-gated calcium channel complex|calcium ion transport|low voltage-gated calcium channel activity|aldosterone biosynthetic process|cellular response to hormone stimulus|ion transmembrane transport|cortisol biosynthetic process|regulation of ion transmembrane transport|cellular response to potassium ion|positive regulation of calcium ion-dependent exocy…	bta04010,bta04020,bta04925,bta04713	MAPK signaling pathway|Calcium signaling pathway|Aldosterone synthesis and secretion|Circadian entrainment
CACNB4	129.108	193.605	64.6105	0.333724	-1.58327	1.9e-23	1.96e-22	Down	1.36636	1.243	1.58273	0.37345	0.487435	0.475055	calcium channel, voltage-dependent, beta 4 subunit	GeneID:282161	GO:0005891,GO:0006874,GO:0007214,GO:0007268,GO:0007528,GO:0007628,GO:0008331,GO:0014051,GO:0019227,GO:0035249,GO:0045202,GO:0046058,GO:0048536,GO:0048538,GO:0048541,GO:0048747,GO:0050852,GO:0050908,GO:0070588,GO:1901385	voltage-gated calcium channel complex|cellular calcium ion homeostasis|gamma-aminobutyric acid signaling pathway|chemical synaptic transmission|neuromuscular junction development|adult walking behavior|high voltage-gated calcium channel activity|gamma-aminobutyric acid secretion|neuronal action potential propagation|synaptic transmission, glutamatergic|synapse|cAMP metabolic process|spleen develo…	bta04010,bta04921,bta04260,bta04261,bta05410,bta05412,bta05414	MAPK signaling pathway|Oxytocin signaling pathway|Cardiac muscle contraction|Adrenergic signaling in cardiomyocytes|Hypertrophic cardiomyopathy (HCM)|Arrhythmogenic right ventricular cardiomyopathy (ARVC)|Dilated cardiomyopathy (DCM)
CAGE1	14.464	8.38513	20.5428	2.44991	1.29273	0.0277318	0.0559016	Up	0.0545866	0.0230891	0.0420385	0.0949356	0.0640537	0.0523723		BGD:BT12750,GeneID:527833
CALCRL	10.5175	16.4115	4.62339	0.281716	-1.82768	0.00160718	0.00409901	Down	0.189741	0.195406	0.0506053	0.0335584	0.0379495	0.0621547	calcitonin receptor-like	BGD:BT29805,GeneID:527140	GO:0004948,GO:0005515,GO:0005886,GO:0007166,GO:0007186,GO:0016021,GO:0031623,GO:0043235,GO:0005764,GO:0001525,GO:0001605,GO:0001635,GO:0005768,GO:0005783,GO:0006171,GO:0006816,GO:0007189,GO:0007507,GO:0008565,GO:0015031,GO:0030819,GO:0048661,GO:0071329	calcitonin receptor activity|protein binding|plasma membrane|cell surface receptor signaling pathway|G-protein coupled receptor signaling pathway|integral component of membrane|receptor internalization|receptor complex|lysosome|angiogenesis|adrenomedullin receptor activity|calcitonin gene-related peptide receptor activity|endosome|endoplasmic reticulum|cAMP biosynthetic process|calcium ion transp…	bta04080,bta04270	Neuroactive ligand-receptor interaction|Vascular smooth muscle contraction
CALN1	126.392	66.3245	186.46	2.81133	1.49125	1.43e-20	1.31e-19	Up	0.315038	0.289699	0.240886	0.852574	0.780408	0.765796	calneuron 1	BGD:BT20256,GeneID:538163	GO:0005509,GO:0016021,GO:0032588	calcium ion binding|integral component of membrane|trans-Golgi network membrane
CAMK4	34.6736	20.8918	48.4554	2.31935	1.21372	7.13e-05	0.000222967	Up	0.109744	0.0774177	0.0338652	0.204867	0.163495	0.150987		GeneID:100337083	GO:0004683,GO:0005516,GO:0005524,GO:0005634,GO:0005654,GO:0005730,GO:0005737,GO:0007616,GO:0009931,GO:0018105,GO:0035556,GO:0043011,GO:0045893,GO:0046777,GO:0070062	calmodulin-dependent protein kinase activity|calmodulin binding|ATP binding|nucleus|nucleoplasm|nucleolus|cytoplasm|long-term memory|calcium-dependent protein serine/threonine kinase activity|peptidyl-serine phosphorylation|intracellular signal transduction|myeloid dendritic cell differentiation|positive regulation of transcription, DNA-templated|protein autophosphorylation|extracellular exosome	bta04020,bta04024,bta04921,bta04925,bta04725,bta04720,bta04722,bta04380,bta04211,bta05031,bta05034	Calcium signaling pathway|cAMP signaling pathway|Oxytocin signaling pathway|Aldosterone synthesis and secretion|Cholinergic synapse|Long-term potentiation|Neurotrophin signaling pathway|Osteoclast differentiation|Longevity regulating pathway - mammal|Amphetamine addiction|Alcoholism
CAPN14	56.2085	20.2536	92.1635	4.55048	2.18602	3.04e-18	2.51e-17	Up	0.222528	0.250242	0.187628	0.908456	1.00993	0.833438	calpain 14	BGD:BT15030,GeneID:515741	GO:0004198,GO:0005509,GO:0005654,GO:0005737,GO:0006508	calcium-dependent cysteine-type endopeptidase activity|calcium ion binding|nucleoplasm|cytoplasm|proteolysis
CAPN3	6.76041	2.3904	11.1304	4.65631	2.21919	0.00353435	0.00850965	Up	0.0316511	0	0	0.0321881	0.0487682	0.0589008	calpain 3, (p94)	BGD:BT24806,GeneID:281663	GO:0001896,GO:0004198,GO:0005509,GO:0005634,GO:0005829,GO:0005886,GO:0006461,GO:0008307,GO:0014718,GO:0031402,GO:0031432,GO:0032947,GO:0033234,GO:0043066,GO:0043122,GO:0043234,GO:0045214,GO:0045661,GO:0045862,GO:0045892,GO:0050790,GO:0051092,GO:0051281,GO:0055103,GO:0070315,GO:0071277,GO:0071472,GO:0072657,GO:0097264,GO:2001015,GO:0005622,GO:0006508,GO:0003824,GO:0005737,GO:0008233,GO:0014850,GO:…	autolysis|calcium-dependent cysteine-type endopeptidase activity|calcium ion binding|nucleus|cytosol|plasma membrane|protein complex assembly|structural constituent of muscle|positive regulation of satellite cell activation involved in skeletal muscle regeneration|sodium ion binding|titin binding|protein complex scaffold|negative regulation of protein sumoylation|negative regulation of apoptotic …
CASC5	1697.54	2579.08	816.004	0.316394	-1.66021	2.46e-138	1.91e-136	Down	11.0826	11.2215	11.4108	3.59173	3.822	3.50679		GeneID:787969
CASP4	2094.01	1091.67	3096.34	2.83634	1.50403	2.79e-211	4.56e-209	Up	17.3585	17.6885	17.92	52.4209	49.0413	52.4544	caspase 4, apoptosis-related cysteine peptidase	BGD:BT22749,GeneID:338039	GO:0004197,GO:0006508,GO:0006915,GO:0042981,GO:0005576,GO:0005739,GO:0005789,GO:0006954,GO:0035234,GO:0045087,GO:0050718,GO:0061702,GO:0070269	cysteine-type endopeptidase activity|proteolysis|apoptotic process|regulation of apoptotic process|extracellular region|mitochondrion|endoplasmic reticulum membrane|inflammatory response|ectopic germ cell programmed cell death|innate immune response|positive regulation of interleukin-1 beta secretion|inflammasome complex|pyroptosis
CASP8	1207.87	761.685	1654.05	2.17156	1.11873	9.09e-80	3.33e-78	Up	11.3386	11.5899	11.7165	26.8516	25.6772	24.2899	caspase 8, apoptosis-related cysteine peptidase	BGD:BT10840,GeneID:507481	GO:0005654,GO:0005737,GO:0005739,GO:0005815,GO:0006915,GO:0008625,GO:0030225,GO:0031265,GO:0031625,GO:0034612,GO:0035877,GO:0036462,GO:0042981,GO:0043123,GO:0043124,GO:0045651,GO:0051603,GO:0071260,GO:0097110,GO:0097153,GO:0097194,GO:0097199,GO:0097202,GO:0097342	nucleoplasm|cytoplasm|mitochondrion|microtubule organizing center|apoptotic process|extrinsic apoptotic signaling pathway via death domain receptors|macrophage differentiation|CD95 death-inducing signaling complex|ubiquitin protein ligase binding|response to tumor necrosis factor|death effector domain binding|TRAIL-activated apoptotic signaling pathway|regulation of apoptotic process|positive reg…	bta04668,bta04210,bta04215,bta04115,bta04620,bta04621,bta04622,bta05200,bta05203,bta05010,bta05016,bta05416,bta04932,bta05134,bta05152,bta05161,bta05168,bta05145,bta05142	TNF signaling pathway|Apoptosis|Apoptosis - multiple species|p53 signaling pathway|Toll-like receptor signaling pathway|NOD-like receptor signaling pathway|RIG-I-like receptor signaling pathway|Pathways in cancer|Viral carcinogenesis|Alzheimer's disease|Huntington's disease|Viral myocarditis|Non-alcoholic fatty liver disease (NAFLD)|Legionellosis|Tuberculosis|Hepatitis B|Herpes simplex infection|…
CAV1	7499.38	10613.5	4385.26	0.413178	-1.27516	4.91e-282	1.35e-279	Down	160.363	162.457	159.249	68.2237	65.8654	65.0369	caveolin 1, caveolae protein, 22kDa	BGD:BT10178,GeneID:281040	GO:0000122,GO:0000139,GO:0000165,GO:0000188,GO:0001525,GO:0001570,GO:0001666,GO:0001937,GO:0001960,GO:0002080,GO:0002931,GO:0003057,GO:0005102,GO:0005198,GO:0005768,GO:0005783,GO:0005887,GO:0005901,GO:0005925,GO:0005929,GO:0005938,GO:0006641,GO:0006816,GO:0006940,GO:0007519,GO:0007595,GO:0008104,GO:0008150,GO:0009267,GO:0009617,GO:0010524,GO:0010608,GO:0010628,GO:0010952,GO:0016323,GO:0016324,GO:…	negative regulation of transcription from RNA polymerase II promoter|Golgi membrane|MAPK cascade|inactivation of MAPK activity|angiogenesis|vasculogenesis|response to hypoxia|negative regulation of endothelial cell proliferation|negative regulation of cytokine-mediated signaling pathway|acrosomal membrane|response to ischemia|regulation of the force of heart contraction by chemical signal|recepto…	bta04144,bta04510,bta05205,bta05416,bta05100	Endocytosis|Focal adhesion|Proteoglycans in cancer|Viral myocarditis|Bacterial invasion of epithelial cells
CBLC	15.1304	7.95609	22.3048	2.80348	1.48722	0.00172848	0.00438627	Up	0.251322	0.191788	0.146704	0.433735	0.342331	0.556876	Cas-Br-M (murine) ecotropic retroviral transforming sequence c	BGD:BT14926,GeneID:615866	GO:0001784,GO:0004871,GO:0005154,GO:0005509,GO:0005634,GO:0007166,GO:0007175,GO:0008270,GO:0017124,GO:0042787,GO:0043407,GO:0061630,GO:0070062	phosphotyrosine binding|signal transducer activity|epidermal growth factor receptor binding|calcium ion binding|nucleus|cell surface receptor signaling pathway|negative regulation of epidermal growth factor-activated receptor activity|zinc ion binding|SH3 domain binding|protein ubiquitination involved in ubiquitin-dependent protein catabolic process|negative regulation of MAP kinase activity|ubiq…	bta04120,bta04012,bta04144,bta04660,bta04910,bta05200,bta05205,bta05220,bta05100	Ubiquitin mediated proteolysis|ErbB signaling pathway|Endocytosis|T cell receptor signaling pathway|Insulin signaling pathway|Pathways in cancer|Proteoglycans in cancer|Chronic myeloid leukemia|Bacterial invasion of epithelial cells
CBLN3	28.3877	15.3776	41.3978	2.69208	1.42872	2.99e-05	9.82e-05	Up	0.757887	0.275552	0.53933	1.14062	1.26308	1.50749	cerebellin 3 precursor	BGD:BT19381,GeneID:529166	GO:0005615,GO:0045202,GO:0005576,GO:0005783,GO:0005794,GO:0030054	extracellular space|synapse|extracellular region|endoplasmic reticulum|Golgi apparatus|cell junction
CCDC138	79.1248	48.1354	110.114	2.2876	1.19383	1.17e-07	4.96e-07	Up	0.479271	0.739234	0.63639	1.47418	1.10973	1.51474		BGD:BT20576,GeneID:507644
CCDC153	15.8284	10.534	21.1227	2.00519	1.00374	0.0276435	0.0557306	Up	0.141092	0.0933632	0.202112	0.224833	0.170518	0.204156	coiled-coil domain containing 153	GeneID:508592
CCDC159	14.6649	7.66397	21.6657	2.82696	1.49925	0.00123182	0.00320147	Up	0.15882	0.211624	0.0251977	0.232024	0.265056	0.203868		BGD:BT24324,GeneID:785202
CCDC18	176.053	253.889	98.2177	0.386853	-1.37014	4.53e-24	4.78e-23	Down	1.07249	0.851443	0.990481	0.463895	0.315115	0.42351		GeneID:540863
CCDC183	10.7329	5.27265	16.1932	3.07117	1.61879	0.0169049	0.0357519	Up	0.0223945	0	0.0244494	0.181789	0.0649985	0.0620477	coiled-coil domain containing 183	GeneID:618673
CCDC24	86.9136	51.2202	122.607	2.39372	1.25925	1.6e-06	6.09e-06	Up	0.709514	0.55164	0.4766	1.4761	0.955032	1.7044		BGD:BT19533,GeneID:516188
CCDC34	504.436	715.537	293.335	0.409952	-1.28647	2.34e-53	5.55e-52	Down	9.01866	9.4602	9.67888	4.1948	3.83759	3.7459		BGD:BT30230,GeneID:505831
CCDC39	19.1449	29.5727	8.71716	0.29477	-1.76234	3.37e-05	0.000109994	Down	0.267568	0.321746	0.122947	0.0803116	0.0562834	0.100072	coiled-coil domain containing 39	BGD:BT14940,GeneID:534432	GO:0005737,GO:0005856,GO:0005930,GO:0036159,GO:0060285,GO:0060287,GO:0070286,GO:0001947,GO:0003356,GO:0030317,GO:0030324,GO:0035469,GO:0044458,GO:0071907,GO:0071910,GO:0003341	cytoplasm|cytoskeleton|axoneme|inner dynein arm assembly|cilium-dependent cell motility|epithelial cilium movement involved in determination of left/right asymmetry|axonemal dynein complex assembly|heart looping|regulation of cilium beat frequency|sperm motility|lung development|determination of pancreatic left/right asymmetry|motile cilium assembly|determination of digestive tract left/right asy…
CCDC50	2142.5	3068.85	1216.15	0.396289	-1.33538	1.26e-171	1.31e-169	Down	36.4753	36.1216	37.3723	15.5962	14.9062	14.8251	coiled-coil domain containing 50	BGD:BT12602,GeneID:529404	GO:0005737,GO:0031625	cytoplasm|ubiquitin protein ligase binding
CCDC61	257.752	345.711	169.794	0.491144	-1.02578	2.58e-17	2.04e-16	Down	6.56327	7.70733	8.08439	4.00661	3.56527	3.38356		BGD:BT13570,GeneID:515425	GO:0005813	centrosome
CCDC83	11.7336	7.39013	16.0771	2.17549	1.12134	0.0394804	0.0767666	Up	0.0573529	0.0973172	0.111593	0.283638	0.182525	0.155708	coiled-coil domain containing 83	BGD:BT28586,GeneID:617342
CCL17	62.6879	91.9567	33.4192	0.363423	-1.46028	1.2e-10	6.44e-10	Down	11.7095	10.6541	10.9902	4.45958	3.81003	3.02035		BGD:BT24258,GeneID:100140488	GO:0002548,GO:0005615,GO:0006954,GO:0007186,GO:0008009,GO:0030593,GO:0043547,GO:0045662,GO:0048020,GO:0048247,GO:0070098,GO:0070374,GO:0071346,GO:0071347,GO:0071356	monocyte chemotaxis|extracellular space|inflammatory response|G-protein coupled receptor signaling pathway|chemokine activity|neutrophil chemotaxis|positive regulation of GTPase activity|negative regulation of myoblast differentiation|CCR chemokine receptor binding|lymphocyte chemotaxis|chemokine-mediated signaling pathway|positive regulation of ERK1 and ERK2 cascade|cellular response to interfer…	bta04060,bta04062	Cytokine-cytokine receptor interaction|Chemokine signaling pathway
CCL20	9.09867	0	18.1973	Inf	Inf	2.84e-06	1.05e-05	Up	0	0	0	1.24235	1.16707	0.24119	chemokine (C-C motif) ligand 20	BGD:BT12206,GeneID:281666	GO:0002548,GO:0005615,GO:0006954,GO:0007186,GO:0008009,GO:0030593,GO:0043547,GO:0048020,GO:0048247,GO:0070098,GO:0070374,GO:0071346,GO:0071347,GO:0071356,GO:2000406	monocyte chemotaxis|extracellular space|inflammatory response|G-protein coupled receptor signaling pathway|chemokine activity|neutrophil chemotaxis|positive regulation of GTPase activity|CCR chemokine receptor binding|lymphocyte chemotaxis|chemokine-mediated signaling pathway|positive regulation of ERK1 and ERK2 cascade|cellular response to interferon-gamma|cellular response to interleukin-1|cell…	bta04668,bta04060,bta04062,bta05323	TNF signaling pathway|Cytokine-cytokine receptor interaction|Chemokine signaling pathway|Rheumatoid arthritis
CCL5	3.74234	1.09579	6.38888	5.83039	2.54359	0.0154275	0.0328663	Up	0.0864513	0.11814	0	0.677246	0.486904	0.367971	chemokine (C-C motif) ligand 5	BGD:BT11350,GeneID:327712	GO:0000165,GO:0002548,GO:0004435,GO:0004672,GO:0005615,GO:0005737,GO:0006816,GO:0006874,GO:0006887,GO:0006954,GO:0007159,GO:0007186,GO:0007267,GO:0008009,GO:0009615,GO:0009636,GO:0010759,GO:0010820,GO:0014068,GO:0014911,GO:0016004,GO:0030298,GO:0030593,GO:0031328,GO:0031584,GO:0031663,GO:0031726,GO:0031729,GO:0031730,GO:0033634,GO:0042056,GO:0042102,GO:0042119,GO:0042531,GO:0042803,GO:0043491,GO:…	MAPK cascade|monocyte chemotaxis|phosphatidylinositol phospholipase C activity|protein kinase activity|extracellular space|cytoplasm|calcium ion transport|cellular calcium ion homeostasis|exocytosis|inflammatory response|leukocyte cell-cell adhesion|G-protein coupled receptor signaling pathway|cell-cell signaling|chemokine activity|response to virus|response to toxic substance|positive regulation…	bta04668,bta04060,bta04620,bta04621,bta04623,bta04062,bta05323,bta05020,bta05164,bta05168,bta05142	TNF signaling pathway|Cytokine-cytokine receptor interaction|Toll-like receptor signaling pathway|NOD-like receptor signaling pathway|Cytosolic DNA-sensing pathway|Chemokine signaling pathway|Rheumatoid arthritis|Prion diseases|Influenza A|Herpes simplex infection|Chagas disease (American trypanosomiasis)
CCNA2	1602.08	2508.62	695.534	0.277258	-1.8507	7.78e-257	1.8e-254	Down	57.6838	54.8257	58.7749	15.6008	16.8342	15.6668	cyclin A2	BGD:BT18836,GeneID:281667	GO:0001939,GO:0001940,GO:0005654,GO:0005794,GO:0007265,GO:0019901,GO:0045893,GO:0000079,GO:0005634,GO:0005737,GO:0007067,GO:0010389,GO:0051301	female pronucleus|male pronucleus|nucleoplasm|Golgi apparatus|Ras protein signal transduction|protein kinase binding|positive regulation of transcription, DNA-templated|regulation of cyclin-dependent protein serine/threonine kinase activity|nucleus|cytoplasm|mitotic nuclear division|regulation of G2/M transition of mitotic cell cycle|cell division	bta04152,bta04110,bta04914,bta05203,bta05161,bta05169	AMPK signaling pathway|Cell cycle|Progesterone-mediated oocyte maturation|Viral carcinogenesis|Hepatitis B|Epstein-Barr virus infection
CCNB1	2372.01	3738.32	1005.7	0.269025	-1.89419	0	0	Down	89.9958	88.2376	85.5899	23.8233	23.8589	22.3541	cyclin B1	BGD:BT17959,GeneID:327679	GO:0000922,GO:0000942,GO:0001701,GO:0005113,GO:0005737,GO:0005813,GO:0007080,GO:0016020,GO:0016301,GO:0019901,GO:0045931,GO:0048146,GO:0051301,GO:0051987,GO:0090266,GO:2000775	spindle pole|condensed nuclear chromosome outer kinetochore|in utero embryonic development|patched binding|cytoplasm|centrosome|mitotic metaphase plate congression|membrane|kinase activity|protein kinase binding|positive regulation of mitotic cell cycle|positive regulation of fibroblast proliferation|cell division|positive regulation of attachment of spindle microtubules to kinetochore|regulation…	bta04068,bta04110,bta04114,bta04115,bta04914	FoxO signaling pathway|Cell cycle|Oocyte meiosis|p53 signaling pathway|Progesterone-mediated oocyte maturation
CCNB2	1097.73	1737.76	457.711	0.263392	-1.92472	1.25e-116	7.44e-115	Down	30.0939	27.2285	29.7473	7.43408	8.1291	7.75839	cyclin B2	BGD:BT17269,GeneID:281668	GO:0005634,GO:0007067,GO:0015630,GO:0051301	nucleus|mitotic nuclear division|microtubule cytoskeleton|cell division	bta04068,bta04110,bta04114,bta04115,bta04914	FoxO signaling pathway|Cell cycle|Oocyte meiosis|p53 signaling pathway|Progesterone-mediated oocyte maturation
CCNB3	415.436	650.599	180.274	0.27709	-1.85158	1.9e-86	7.69e-85	Down	4.76596	4.78792	5.04959	1.3529	1.11903	1.68064		GeneID:100301478	GO:0000079,GO:0005654,GO:0010389,GO:0019901	regulation of cyclin-dependent protein serine/threonine kinase activity|nucleoplasm|regulation of G2/M transition of mitotic cell cycle|protein kinase binding	bta04068,bta04110,bta04115,bta04914	FoxO signaling pathway|Cell cycle|p53 signaling pathway|Progesterone-mediated oocyte maturation
CCNE2	375.692	520.956	230.427	0.442316	-1.17685	1.18e-30	1.58e-29	Down	10.6879	9.81801	9.52591	4.37084	5.08437	4.44389	cyclin E2	BGD:BT16650,GeneID:538436	GO:0000082,GO:0005634,GO:0006270,GO:0016538,GO:0045859,GO:0051726,GO:0007049,GO:0051301	G1/S transition of mitotic cell cycle|nucleus|DNA replication initiation|cyclin-dependent protein serine/threonine kinase regulator activity|regulation of protein kinase activity|regulation of cell cycle|cell cycle|cell division	bta04151,bta04110,bta04114,bta04115,bta05200,bta05206,bta05203,bta05215,bta05222,bta05162,bta05161	PI3K-Akt signaling pathway|Cell cycle|Oocyte meiosis|p53 signaling pathway|Pathways in cancer|MicroRNAs in cancer|Viral carcinogenesis|Prostate cancer|Small cell lung cancer|Measles|Hepatitis B
CD101	14.1182	4.17686	24.0595	5.76019	2.52612	2.57e-06	9.56e-06	Up	0.0486126	0.0159191	0.0067145	0.133984	0.152476	0.140906	CD101 molecule	BGD:BT17559,GeneID:509609	GO:0002763,GO:0016021,GO:0070062	positive regulation of myeloid leukocyte differentiation|integral component of membrane|extracellular exosome
CD14	74.6663	21.6794	127.653	5.88821	2.55783	7.72e-30	1.01e-28	Up	0.260082	0.381703	0.270032	1.65621	1.87396	1.56064	CD14 molecule	BGD:BT28702,GeneID:281048	GO:0001530,GO:0005615,GO:0005794,GO:0006898,GO:0006954,GO:0031362,GO:0031663,GO:0032481,GO:0032729,GO:0032760,GO:0034142,GO:0045087,GO:0045121,GO:0045807,GO:0046696,GO:0070062,GO:0070891,GO:0071223,GO:0071726,GO:0071727,GO:0005576,GO:0009617,GO:0009897,GO:0071222	lipopolysaccharide binding|extracellular space|Golgi apparatus|receptor-mediated endocytosis|inflammatory response|anchored component of external side of plasma membrane|lipopolysaccharide-mediated signaling pathway|positive regulation of type I interferon production|positive regulation of interferon-gamma production|positive regulation of tumor necrosis factor production|toll-like receptor 4 sig…	bta04010,bta04064,bta04145,bta04810,bta04640,bta04620,bta05202,bta05132,bta05133,bta05134,bta05152,bta05146	MAPK signaling pathway|NF-kappa B signaling pathway|Phagosome|Regulation of actin cytoskeleton|Hematopoietic cell lineage|Toll-like receptor signaling pathway|Transcriptional misregulation in cancers|Salmonella infection|Pertussis|Legionellosis|Tuberculosis|Amoebiasis
CD180	3.26675	0	6.53351	Inf	Inf	0.000437769	0.00122821	Up	0	0	0	0.114789	0.0865345	0.145486	CD180 molecule	BGD:BT28569,GeneID:539518	GO:0002224,GO:0002322,GO:0004872,GO:0005887,GO:0006954,GO:0031666,GO:0071222	toll-like receptor signaling pathway|B cell proliferation involved in immune response|receptor activity|integral component of plasma membrane|inflammatory response|positive regulation of lipopolysaccharide-mediated signaling pathway|cellular response to lipopolysaccharide
CD320	4407.99	2660.51	6155.47	2.31364	1.21016	1.25e-208	1.93e-206	Up	97.8976	96.6131	96.8258	226.307	208.239	212.815	CD320 molecule	BGD:BT21951,GeneID:505043	GO:0005783,GO:0005886,GO:0008083,GO:0016021,GO:0030656,GO:0031419,GO:0070062	endoplasmic reticulum|plasma membrane|growth factor activity|integral component of membrane|regulation of vitamin metabolic process|cobalamin binding|extracellular exosome
CD40	312.089	171.511	452.666	2.63928	1.40015	1.3e-41	2.36e-40	Up	1.72041	1.50121	1.91375	4.49171	4.30681	4.10307	CD40 molecule, TNF receptor superfamily member 5	BGD:BT10477,GeneID:286849	GO:0002768,GO:0006874,GO:0009897,GO:0030890,GO:0031625,GO:0032735,GO:0035631,GO:0042113,GO:0042511,GO:0042832,GO:0043123,GO:0043231,GO:0043406,GO:0043491,GO:0043547,GO:0045944,GO:0048304,GO:0051023,GO:0051092,GO:0051607,GO:0070062,GO:0071260,GO:0090037,GO:2000353,GO:0005031,GO:0005887,GO:0006954,GO:0006955,GO:0007275,GO:0032496,GO:0033209,GO:0042127,GO:0042981,GO:0043410,GO:0097190	immune response-regulating cell surface receptor signaling pathway|cellular calcium ion homeostasis|external side of plasma membrane|positive regulation of B cell proliferation|ubiquitin protein ligase binding|positive regulation of interleukin-12 production|CD40 receptor complex|B cell activation|positive regulation of tyrosine phosphorylation of Stat1 protein|defense response to protozoan|posit…	bta04064,bta04060,bta04514,bta04620,bta04672,bta05202,bta05310,bta05322,bta05320,bta05330,bta05340,bta05416,bta05166,bta05169,bta05144,bta05145	NF-kappa B signaling pathway|Cytokine-cytokine receptor interaction|Cell adhesion molecules (CAMs)|Toll-like receptor signaling pathway|Intestinal immune network for IgA production|Transcriptional misregulation in cancers|Asthma|Systemic lupus erythematosus|Autoimmune thyroid disease|Allograft rejection|Primary immunodeficiency|Viral myocarditis|HTLV-I infection|Epstein-Barr virus infection|Malar…
CD47	8278.96	4097.97	12460	3.04052	1.60432	0	0	Up	43.5373	42.1829	42.6915	131.405	131.179	132.513	CD47 molecule	BGD:BT10974,GeneID:282661	GO:0016021,GO:0005887,GO:0007165,GO:0008228,GO:0008284,GO:0009617,GO:0050729,GO:0050766,GO:0050870,GO:0070053,GO:0070062,GO:0005886,GO:0007155	integral component of membrane|integral component of plasma membrane|signal transduction|opsonization|positive regulation of cell proliferation|response to bacterium|positive regulation of inflammatory response|positive regulation of phagocytosis|positive regulation of T cell activation|thrombospondin receptor activity|extracellular exosome|plasma membrane|cell adhesion	bta04512	ECM-receptor interaction
CD55	1458.59	927.294	1989.88	2.1459	1.10158	1.58e-79	5.77e-78	Up	8.44884	9.6133	9.15451	19.0413	20.0016	19.9541	CD55 molecule, decay accelerating factor for complement (Cromer blood group)	BGD:BT15750,GeneID:518609			bta04640,bta04610,bta05416	Hematopoietic cell lineage|Complement and coagulation cascades|Viral myocarditis
CD72	7.37049	0.995923	13.7451	13.8013	3.78674	9.89e-06	3.44e-05	Up	0.0215165	0.0286656	0	0.259175	0.296275	0.118561		BGD:BT23304,GeneID:783725	GO:0005887	integral component of plasma membrane	bta04662	B cell receptor signaling pathway
CD74	5372.61	1935.25	8809.96	4.55235	2.18661	0	0	Up	44.8303	44.6693	42.8711	206.18	192.534	194.204	CD74 molecule, major histocompatibility complex, class II invariant chain	BGD:BT17580,GeneID:613384	GO:0001516,GO:0001540,GO:0001961,GO:0002606,GO:0002792,GO:0002830,GO:0002906,GO:0004896,GO:0005764,GO:0005771,GO:0005783,GO:0005794,GO:0006461,GO:0006886,GO:0006952,GO:0008283,GO:0009897,GO:0016021,GO:0016064,GO:0019886,GO:0030890,GO:0035691,GO:0035692,GO:0035693,GO:0035718,GO:0042613,GO:0042658,GO:0043518,GO:0044183,GO:0045059,GO:0045060,GO:0045581,GO:0045582,GO:0048146,GO:0050731,GO:0050998,GO:…	prostaglandin biosynthetic process|beta-amyloid binding|positive regulation of cytokine-mediated signaling pathway|positive regulation of dendritic cell antigen processing and presentation|negative regulation of peptide secretion|positive regulation of type 2 immune response|negative regulation of mature B cell apoptotic process|cytokine receptor activity|lysosome|multivesicular body|endoplasmic …	bta04612,bta05152,bta05168	Antigen processing and presentation|Tuberculosis|Herpes simplex infection
CDA	345.672	142.14	549.203	3.86381	1.95003	2.27e-79	8.3e-78	Up	6.0862	5.89865	6.11745	22.499	22.9044	22.5806	cytidine deaminase	BGD:BT19899,GeneID:616377	GO:0001882,GO:0004126,GO:0005829,GO:0008270,GO:0009972,GO:0030308,GO:0042803,GO:0045980,GO:0051289	nucleoside binding|cytidine deaminase activity|cytosol|zinc ion binding|cytidine deamination|negative regulation of cell growth|protein homodimerization activity|negative regulation of nucleotide metabolic process|protein homotetramerization	bta00240,bta00983	Pyrimidine metabolism|Drug metabolism - other enzymes
CDC20	1948.96	3021.34	876.584	0.290131	-1.78523	7.06e-275	1.85e-272	Down	60.6193	62.0126	59.2501	16.7431	17.974	17.2418	cell division cycle 20 homolog (S. cerevisiae)	BGD:BT12221,GeneID:515376	GO:0005654,GO:0005680,GO:0005737,GO:0008022,GO:0010997,GO:0019899,GO:0031145,GO:0031915,GO:0040020,GO:0050790,GO:0090129,GO:0097027	nucleoplasm|anaphase-promoting complex|cytoplasm|protein C-terminus binding|anaphase-promoting complex binding|enzyme binding|anaphase-promoting complex-dependent catabolic process|positive regulation of synaptic plasticity|regulation of meiotic nuclear division|regulation of catalytic activity|positive regulation of synapse maturation|ubiquitin-protein transferase activator activity	bta04120,bta04110,bta04114,bta05203,bta05166	Ubiquitin mediated proteolysis|Cell cycle|Oocyte meiosis|Viral carcinogenesis|HTLV-I infection
CDC20B	10.9529	19.6239	2.28202	0.116288	-3.10423	9.24e-07	3.61e-06	Down	0.360416	0.503625	0.202424	0.0789281	0	0	cell division cycle 20 homolog B (S. cerevisiae)	BGD:BT30112,GeneID:522049	GO:0010997,GO:0050790,GO:0097027	anaphase-promoting complex binding|regulation of catalytic activity|ubiquitin-protein transferase activator activity
CDCA2	690.447	1041.62	339.271	0.325714	-1.61832	1.72e-105	9.04e-104	Down	15.3121	15.6777	15.7473	5.02793	4.91182	5.37676	cell division cycle associated 2	BGD:BT16957,GeneID:515287	GO:0005634,GO:0007067,GO:0035307,GO:0051301	nucleus|mitotic nuclear division|positive regulation of protein dephosphorylation|cell division
CDCA3	1343.94	2051.16	636.71	0.310414	-1.68773	2.24e-190	2.83e-188	Down	75.3148	78.2193	69.7437	25.2095	21.6914	21.7061	cell division cycle associated 3	BGD:BT30191,GeneID:614434	GO:0051301	cell division
CDCA5	268.979	366.167	171.791	0.469159	-1.09185	5.47e-24	5.73e-23	Down	6.0812	4.87754	5.75751	2.28841	2.73867	2.95875	cell division cycle associated 5	BGD:BT24719,GeneID:613318	GO:0000082,GO:0000790,GO:0003682,GO:0005634,GO:0005654,GO:0005737,GO:0005886,GO:0006302,GO:0007064,GO:0007076,GO:0007080,GO:0008278,GO:0031536,GO:0071922	G1/S transition of mitotic cell cycle|nuclear chromatin|chromatin binding|nucleus|nucleoplasm|cytoplasm|plasma membrane|double-strand break repair|mitotic sister chromatid cohesion|mitotic chromosome condensation|mitotic metaphase plate congression|cohesin complex|positive regulation of exit from mitosis|regulation of cohesin loading	bta05206	MicroRNAs in cancer
CDCA8	1057.82	1595.42	520.214	0.326066	-1.61676	2.13e-148	1.75e-146	Down	30.0202	30.8925	32.2543	10.0682	10.3568	9.65489	cell division cycle associated 8	BGD:BT26906,GeneID:508022	GO:0000070,GO:0000775,GO:0005730,GO:0007080,GO:0010369,GO:0030496,GO:0032133,GO:0045171,GO:0051233	mitotic sister chromatid segregation|chromosome, centromeric region|nucleolus|mitotic metaphase plate congression|chromocenter|midbody|chromosome passenger complex|intercellular bridge|spindle midzone
CDH4	112.91	69.0604	156.76	2.2699	1.18263	8.25e-13	5.09e-12	Up	0.348255	0.415709	0.347751	0.843494	0.763366	0.84341		BGD:BT18189,GeneID:525796	GO:0005509,GO:0005887,GO:0007156,GO:0007157,GO:0007411,GO:0045773	calcium ion binding|integral component of plasma membrane|homophilic cell adhesion via plasma membrane adhesion molecules|heterophilic cell-cell adhesion via plasma membrane cell adhesion molecules|axon guidance|positive regulation of axon extension	bta04514	Cell adhesion molecules (CAMs)
CDHR2	8.58177	2.68344	14.4801	5.39611	2.43192	0.000325652	0.00093078	Up	0.0148674	0	0.00808748	0.104296	0.0681739	0.0815427	cadherin-related family member 2	GeneID:511921	GO:0005509,GO:0005886,GO:0005903,GO:0007156,GO:0016021,GO:0030308,GO:0070062	calcium ion binding|plasma membrane|brush border|homophilic cell adhesion via plasma membrane adhesion molecules|integral component of membrane|negative regulation of cell growth|extracellular exosome
CDK1	2973.21	4198.63	1747.79	0.416277	-1.26438	1.39e-187	1.71e-185	Down	59.2177	58.0784	58.9487	23.9973	24.7437	24.4212	cyclin-dependent kinase 1	BGD:BT30042,GeneID:281061	GO:0000784,GO:0004693,GO:0005524,GO:0005634,GO:0005739,GO:0005813,GO:0005876,GO:0006915,GO:0007067,GO:0007095,GO:0008353,GO:0016020,GO:0016572,GO:0018105,GO:0018107,GO:0030496,GO:0030544,GO:0030855,GO:0034501,GO:0035173,GO:0043066,GO:0051301,GO:0070062,GO:0072686,GO:0090166,GO:1900182	nuclear chromosome, telomeric region|cyclin-dependent protein serine/threonine kinase activity|ATP binding|nucleus|mitochondrion|centrosome|spindle microtubule|apoptotic process|mitotic nuclear division|mitotic G2 DNA damage checkpoint|RNA polymerase II carboxy-terminal domain kinase activity|membrane|histone phosphorylation|peptidyl-serine phosphorylation|peptidyl-threonine phosphorylation|midbo…	bta04110,bta04114,bta04115,bta04540,bta04914,bta05203,bta05168,bta05169	Cell cycle|Oocyte meiosis|p53 signaling pathway|Gap junction|Progesterone-mediated oocyte maturation|Viral carcinogenesis|Herpes simplex infection|Epstein-Barr virus infection
CDKN1C	25.2211	15.2351	35.2071	2.31093	1.20847	0.000792649	0.0021317	Up	0.557809	0.532344	0.88647	2.19538	1.52444	1.47723	cyclin-dependent kinase inhibitor 1C (p57, Kip2)	BGD:BT10710,GeneID:510972	GO:0000122,GO:0001501,GO:0001822,GO:0004861,GO:0005634,GO:0005737,GO:0007050,GO:0007346,GO:0007568,GO:0030099,GO:0030325,GO:0030511,GO:0035264,GO:0042551,GO:0043010,GO:0045893,GO:0050680,GO:0055123,GO:0060065,GO:0060669,GO:0071514,GO:0071901	negative regulation of transcription from RNA polymerase II promoter|skeletal system development|kidney development|cyclin-dependent protein serine/threonine kinase inhibitor activity|nucleus|cytoplasm|cell cycle arrest|regulation of mitotic cell cycle|aging|myeloid cell differentiation|adrenal gland development|positive regulation of transforming growth factor beta receptor signaling pathway|mul…	bta04110	Cell cycle
CDKN2D	187.022	274.258	99.7847	0.363835	-1.45865	2.2e-28	2.74e-27	Down	9.89502	9.62053	8.10467	3.33637	3.19731	3.42385	cyclin-dependent kinase inhibitor 2D (p19, inhibits CDK4)	BGD:BT22666,GeneID:510244	GO:0000079,GO:0000082,GO:0000731,GO:0004861,GO:0005654,GO:0005737,GO:0007050,GO:0007605,GO:0008285,GO:0009411,GO:0019901,GO:0030308,GO:0032526,GO:0033280,GO:0043154,GO:0048102,GO:0071901,GO:1902230	regulation of cyclin-dependent protein serine/threonine kinase activity|G1/S transition of mitotic cell cycle|DNA synthesis involved in DNA repair|cyclin-dependent protein serine/threonine kinase inhibitor activity|nucleoplasm|cytoplasm|cell cycle arrest|sensory perception of sound|negative regulation of cell proliferation|response to UV|protein kinase binding|negative regulation of cell growth|r…	bta04068,bta04110	FoxO signaling pathway|Cell cycle
CDKN3	185.023	290.248	79.7978	0.274929	-1.86287	1.31e-42	2.43e-41	Down	4.43051	4.37026	5.30202	1.05791	1.10034	1.74214	cyclin-dependent kinase inhibitor 3	BGD:BT16298,GeneID:615282	GO:0000082,GO:0004722,GO:0004725,GO:0005634,GO:0005737,GO:0007050,GO:0008138,GO:0016301,GO:0016310,GO:0035335,GO:0048471	G1/S transition of mitotic cell cycle|protein serine/threonine phosphatase activity|protein tyrosine phosphatase activity|nucleus|cytoplasm|cell cycle arrest|protein tyrosine/serine/threonine phosphatase activity|kinase activity|phosphorylation|peptidyl-tyrosine dephosphorylation|perinuclear region of cytoplasm
CDRT1	2.05946	0.298685	3.82023	12.7902	3.67696	0.0422429	0.0815415	Up	0	0	0	0.0388707	0.0176691	0.00855907		GeneID:511953
CDS1	759.826	397.943	1121.71	2.81876	1.49506	2.49e-98	1.19e-96	Up	4.92055	4.51642	4.33911	12.3375	13.094	13.108		GeneID:100336936	GO:0004605,GO:0005789,GO:0006655,GO:0006661,GO:0016021,GO:0016024	phosphatidate cytidylyltransferase activity|endoplasmic reticulum membrane|phosphatidylglycerol biosynthetic process|phosphatidylinositol biosynthetic process|integral component of membrane|CDP-diacylglycerol biosynthetic process	bta00564,bta04070	Glycerophospholipid metabolism|Phosphatidylinositol signaling system
CEACAM1	35.8114	6.33231	65.2905	10.3107	3.36607	1.02e-21	9.85e-21	Up	0.0763862	0.169487	0.0837705	0.995286	0.581222	1.09246	carcinoembryonic antigen-related cell adhesion molecule 1 (biliary glycoprotein)	GeneID:404118	GO:0016021	integral component of membrane
CEBPD	9211.57	5002.93	13420.2	2.68247	1.42356	6.26e-133	4.59e-131	Up	243.822	229.299	197.925	578.06	546.777	569.006	CCAAT/enhancer binding protein (C/EBP), delta	GeneID:281678	GO:0003700,GO:0005634,GO:0006351,GO:0006355,GO:0043565	transcription factor activity, sequence-specific DNA binding|nucleus|transcription, DNA-templated|regulation of transcription, DNA-templated|sequence-specific DNA binding
CELA3B	17.3739	25.1516	9.59628	0.381538	-1.3901	0.00119752	0.00312058	Down	1.64668	0.667404	0.856783	0.660247	0.152605	0.0714653	chymotrypsin-like elastase family, member 3B	BGD:BT26190,GeneID:281752	GO:0004252,GO:0005615,GO:0006508,GO:0008203	serine-type endopeptidase activity|extracellular space|proteolysis|cholesterol metabolic process	bta04972,bta04974	Pancreatic secretion|Protein digestion and absorption
CENPA	1413.39	2263.91	562.856	0.248621	-2.00798	3.11e-270	7.64e-268	Down	32.2801	30.69	31.38	8.26359	6.96508	8.01141	centromere protein A	BGD:BT15430,GeneID:613898	GO:0000777,GO:0000786,GO:0003677,GO:0005634,GO:0046982	condensed chromosome kinetochore|nucleosome|DNA binding|nucleus|protein heterodimerization activity
CENPE	1578.16	2396	760.332	0.317335	-1.65592	1.11e-133	8.15e-132	Down	8.12188	7.84387	8.28473	2.33829	2.7844	2.88976		GeneID:281681	GO:0000776,GO:0000779,GO:0003777,GO:0005524,GO:0005634,GO:0005737,GO:0005871,GO:0005874,GO:0007018,GO:0007080,GO:0008017,GO:0016020,GO:0016887,GO:0030071,GO:0030496,GO:0043515,GO:0045860,GO:0051315,GO:1990023,GO:0005623	kinetochore|condensed chromosome, centromeric region|microtubule motor activity|ATP binding|nucleus|cytoplasm|kinesin complex|microtubule|microtubule-based movement|mitotic metaphase plate congression|microtubule binding|membrane|ATPase activity|regulation of mitotic metaphase/anaphase transition|midbody|kinetochore binding|positive regulation of protein kinase activity|attachment of mitotic spin…
CENPF	2807.96	4337.11	1278.81	0.294853	-1.76193	0	0	Down	12.2848	12.2948	13.4479	3.62838	4.07409	4.04586	centromere protein F, 350/400kDa (mitosin)	BGD:BT14954,GeneID:533089	GO:0000278,GO:0000776,GO:0000922,GO:0001822,GO:0005635,GO:0005654,GO:0005737,GO:0005813,GO:0005930,GO:0008022,GO:0008134,GO:0010389,GO:0015031,GO:0016202,GO:0016363,GO:0021591,GO:0030496,GO:0036064,GO:0042803,GO:0045120,GO:0045502,GO:0045892,GO:0051310,GO:0097539	mitotic cell cycle|kinetochore|spindle pole|kidney development|nuclear envelope|nucleoplasm|cytoplasm|centrosome|axoneme|protein C-terminus binding|transcription factor binding|regulation of G2/M transition of mitotic cell cycle|protein transport|regulation of striated muscle tissue development|nuclear matrix|ventricular system development|midbody|ciliary basal body|protein homodimerization activ…
CENPH	331.626	506.484	156.767	0.30952	-1.6919	3.61e-29	4.63e-28	Down	17.6955	15.7489	15.0295	5.20054	4.30418	5.33226	centromere protein H	BGD:BT21182,GeneID:505284	GO:0000776,GO:0000777,GO:0005634,GO:0043515,GO:0051382	kinetochore|condensed chromosome kinetochore|nucleus|kinetochore binding|kinetochore assembly
CENPK	193.006	282.023	103.989	0.368726	-1.43938	5.09e-25	5.6e-24	Down	7.285	6.21245	7.47171	2.89375	2.63496	2.12705	centromere protein K	BGD:BT25954,GeneID:506404	GO:0005634	nucleus
CENPL	148.227	205.71	90.7437	0.441124	-1.18074	3.51e-16	2.61e-15	Down	3.53095	3.49441	4.19686	1.65207	1.94872	1.46324	centromere protein L	BGD:BT12914,GeneID:615527	GO:0000775,GO:0005634	chromosome, centromeric region|nucleus
CENPM	615.134	842.472	387.795	0.460306	-1.11933	4e-50	8.92e-49	Down	34.2839	32.26	32.1214	14.6646	14.3741	15.1903	centromere protein M	BGD:BT14770,GeneID:615953	GO:0000777,GO:0005634,GO:0005737	condensed chromosome kinetochore|nucleus|cytoplasm
CENPN	490.152	760.188	220.117	0.289556	-1.78809	1.89e-93	8.27e-92	Down	11.9959	13.0586	13.041	3.70978	3.3134	3.85168	centromere protein N	GeneID:513551	GO:0000775,GO:0007059,GO:0007067,GO:0034508,GO:0000777,GO:0005634	chromosome, centromeric region|chromosome segregation|mitotic nuclear division|centromere complex assembly|condensed chromosome kinetochore|nucleus
CENPP	114.225	162.262	66.188	0.407908	-1.29368	8.81e-15	6.07e-14	Down	5.54944	5.38391	5.24661	1.54869	2.04085	2.34648	centromere protein P	GeneID:504630	GO:0000775,GO:0005730,GO:0034080	chromosome, centromeric region|nucleolus|CENP-A containing nucleosome assembly
CENPQ	252.104	348.724	155.483	0.445864	-1.16533	8.53e-25	9.29e-24	Down	9.72308	9.54048	10.5035	4.33441	4.55906	4.7468	centromere protein Q	BGD:BT13788,GeneID:616874	GO:0005654,GO:0015629	nucleoplasm|actin cytoskeleton
CENPT	568.175	794.256	342.094	0.430711	-1.21521	1.12e-53	2.67e-52	Down	13.5502	13.3897	13.2275	5.89993	5.58528	5.93421	centromere protein T	BGD:BT18358,GeneID:513195	GO:0000278,GO:0000776,GO:0003677,GO:0005634,GO:0007059,GO:0046982,GO:0051382	mitotic cell cycle|kinetochore|DNA binding|nucleus|chromosome segregation|protein heterodimerization activity|kinetochore assembly
CENPU	226.113	334.237	117.988	0.353009	-1.50223	2.1e-35	3.24e-34	Down	5.69189	5.52541	5.93967	2.04724	2.10044	1.82286		BGD:BT29322,GeneID:617866	GO:0005634,GO:0005737,GO:0005815,GO:0043009,GO:0000777,GO:0006351,GO:0006355	nucleus|cytoplasm|microtubule organizing center|chordate embryonic development|condensed chromosome kinetochore|transcription, DNA-templated|regulation of transcription, DNA-templated
CENPW	339.625	509.698	169.552	0.332652	-1.58791	6.92e-56	1.72e-54	Down	15.4379	15.0023	15.1739	4.48235	5.57778	4.89389	centromere protein W	BGD:BT18871,GeneID:787125
CEP135	224.789	319.098	130.48	0.408903	-1.29017	9.17e-27	1.07e-25	Down	2.7423	2.44883	2.68241	1.15139	1.03833	1.0967	centrosomal protein 135kDa	BGD:BT26542,GeneID:509483	GO:0005814,GO:0007099,GO:0008022,GO:0010457	centriole|centriole replication|protein C-terminus binding|centriole-centriole cohesion
CEP55	1158.85	1762.69	555.015	0.314867	-1.66718	1.04e-168	1.06e-166	Down	27.0122	26.1531	25.9279	7.8198	8.59179	8.61862	centrosomal protein 55kDa	BGD:BT28286,GeneID:513594	GO:0000281,GO:0000920,GO:0005813,GO:0016020,GO:0030496,GO:0045171,GO:0045184	mitotic cytokinesis|cell separation after cytokinesis|centrosome|membrane|midbody|intercellular bridge|establishment of protein localization
CEP72	252.361	353.628	151.094	0.427268	-1.22679	1.06e-13	6.93e-13	Down	3.29862	2.75174	3.1524	1.255	1.44057	1.28697		BGD:BT13918,GeneID:617312	GO:0005813,GO:0007051,GO:0033566,GO:0042802	centrosome|spindle organization|gamma-tubulin complex localization|identical protein binding
CEP78	678.951	956.473	401.428	0.419697	-1.25258	3.41e-65	1.03e-63	Down	13.4966	14.148	14.4178	6.30998	6.16736	6.07543		BGD:BT18924,GeneID:537926	GO:0005813	centrosome
CERS3	1.41018	2.82036	0	0	#NAME?	0.0473936	0.0903292	Down	0.0395438	0.0171659	0.0146643	0	0	0	ceramide synthase 3	BGD:BT28757,GeneID:614354			bta00600,bta04071	Sphingolipid metabolism|Sphingolipid signaling pathway
CFAP44	7.96953	3.48054	12.4585	3.57948	1.83975	0.00489069	0.0115157	Up	0.00301504	0.0153153	0.00692043	0.0467922	0.0140792	0.0414017		BGD:BT26656,GeneID:513653
CFAP46	268.4	154.996	381.804	2.46332	1.30061	2.16e-31	2.98e-30	Up	1.11165	1.05583	1.03552	2.52648	2.77126	2.5324		GeneID:104968408	GO:0005930,GO:0060294	axoneme|cilium movement involved in cell motility
CFB	171.517	13.1556	329.878	25.0752	4.64819	1.43e-131	1.04e-129	Up	0.164268	0.163013	0.122012	4.58689	3.96441	4.08107	complement factor B	BGD:BT11852,GeneID:514076	GO:0004252,GO:0005576,GO:0006508,GO:0006957	serine-type endopeptidase activity|extracellular region|proteolysis|complement activation, alternative pathway	bta04610,bta05150	Complement and coagulation cascades|Staphylococcus aureus infection
CFD	2.38799	0.330092	4.44588	13.4686	3.75153	0.0207988	0.0430713	Up	0	0	0	0.234586	0.204387	0.127477	complement factor D (adipsin)	GeneID:505647	GO:0004252,GO:0005576,GO:0006508,GO:0006957	serine-type endopeptidase activity|extracellular region|proteolysis|complement activation, alternative pathway	bta04610,bta05150	Complement and coagulation cascades|Staphylococcus aureus infection
CFI	18.4609	11.762	25.1598	2.13907	1.09699	0.00622212	0.0143643	Up	0.152851	0.174226	0.19411	0.526967	0.417652	0.40754	complement factor I	BGD:BT13407,GeneID:513197	GO:0004252,GO:0005044,GO:0005615,GO:0006508,GO:0006898,GO:0016020,GO:0070062	serine-type endopeptidase activity|scavenger receptor activity|extracellular space|proteolysis|receptor-mediated endocytosis|membrane|extracellular exosome	bta04610,bta05150	Complement and coagulation cascades|Staphylococcus aureus infection
CGNL1	957.089	627.837	1286.34	2.04884	1.03481	5.05e-60	1.37e-58	Up	3.09468	2.80814	2.75807	6.04	6.12359	6.08621		GeneID:517509	GO:0003774,GO:0016459	motor activity|myosin complex
CH25H	57.8598	17.3525	98.367	5.66874	2.50303	3.3e-22	3.23e-21	Up	0.442242	0.358681	0.606362	2.29377	3.01185	2.47294	cholesterol 25-hydroxylase	BGD:BT30214,GeneID:506132	GO:0005506,GO:0006633,GO:0008203,GO:0008395,GO:0016021,GO:0055114	iron ion binding|fatty acid biosynthetic process|cholesterol metabolic process|steroid hydroxylase activity|integral component of membrane|oxidation-reduction process	bta00120	Primary bile acid biosynthesis
CHAC1	108.618	156.528	60.7085	0.387845	-1.36645	1.04e-06	4.03e-06	Down	3.97278	5.93372	5.86467	2.04165	2.11348	1.76427	ChaC, cation transport regulator homolog 1 (E. coli)	BGD:BT16997,GeneID:505991	GO:0005112,GO:0005802,GO:0005829,GO:0010955,GO:0022008,GO:0045746,GO:0070059	Notch binding|trans-Golgi network|cytosol|negative regulation of protein processing|neurogenesis|negative regulation of Notch signaling pathway|intrinsic apoptotic signaling pathway in response to endoplasmic reticulum stress
CHAF1B	438.287	602.966	273.608	0.45377	-1.13997	9.39e-39	1.59e-37	Down	8.94272	9.12419	9.19078	3.53585	4.87584	3.91788	chromatin assembly factor 1, subunit B (p60)	BGD:BT16258,GeneID:511654	GO:0000790,GO:0002230,GO:0005634,GO:0005654,GO:0005829,GO:0006334,GO:0006335,GO:0033186,GO:0042393,GO:0098779,GO:0098792	nuclear chromatin|positive regulation of defense response to virus by host|nucleus|nucleoplasm|cytosol|nucleosome assembly|DNA replication-dependent nucleosome assembly|CAF-1 complex|histone binding|mitophagy in response to mitochondrial depolarization|xenophagy
CHD5	59.2258	37.2563	81.1954	2.17937	1.12391	1.9e-06	7.2e-06	Up	0.155203	0.0790237	0.166905	0.273257	0.284048	0.302988		BGD:BT27207,GeneID:530880	GO:0003677,GO:0005524,GO:0005634,GO:0008026,GO:0008270,GO:0016020,GO:0060850,GO:0061628,GO:0098532	DNA binding|ATP binding|nucleus|ATP-dependent helicase activity|zinc ion binding|membrane|regulation of transcription involved in cell fate commitment|H3K27me3 modified histone binding|histone H3-K27 trimethylation
CHEK1	439.031	653.838	224.223	0.342934	-1.544	5.93e-66	1.81e-64	Down	10.1397	9.79426	9.6544	3.40375	3.22601	3.71508	CHK1 checkpoint homolog (S. pombe)	BGD:BT24442,GeneID:513678	GO:0000086,GO:0000781,GO:0000785,GO:0000794,GO:0005524,GO:0005615,GO:0005654,GO:0005657,GO:0005813,GO:0006281,GO:0006975,GO:0010569,GO:0010767,GO:0031572,GO:0035402,GO:0035407,GO:0042127,GO:0045839,GO:0046602,GO:0048096,GO:0071260,GO:2000615	G2/M transition of mitotic cell cycle|chromosome, telomeric region|chromatin|condensed nuclear chromosome|ATP binding|extracellular space|nucleoplasm|replication fork|centrosome|DNA repair|DNA damage induced protein phosphorylation|regulation of double-strand break repair via homologous recombination|regulation of transcription from RNA polymerase II promoter in response to UV-induced DNA damage|…	bta04110,bta04115,bta05203,bta05166	Cell cycle|p53 signaling pathway|Viral carcinogenesis|HTLV-I infection
CHI3L1	71.7214	19.5802	123.863	6.32589	2.66127	1.62e-24	1.75e-23	Up	0.428386	0.36576	0.413092	2.77438	2.21164	2.33225	chitinase 3-like 1 (cartilage glycoprotein-39)	BGD:BT21461,GeneID:286869	GO:0004568,GO:0005615,GO:0005783,GO:0005975,GO:0006032,GO:0006954,GO:0007250,GO:0008061,GO:0009612,GO:0010800,GO:0030324,GO:0034612,GO:0045766,GO:0051897,GO:0070062,GO:0070374,GO:0070555,GO:0070741,GO:0072606,GO:0005576,GO:0005737,GO:0006915,GO:0030246,GO:0048471,GO:0071356	chitinase activity|extracellular space|endoplasmic reticulum|carbohydrate metabolic process|chitin catabolic process|inflammatory response|activation of NF-kappaB-inducing kinase activity|chitin binding|response to mechanical stimulus|positive regulation of peptidyl-threonine phosphorylation|lung development|response to tumor necrosis factor|positive regulation of angiogenesis|positive regulation…
CHI3L2	35.263	0	70.5259	Inf	Inf	4.87e-39	8.38e-38	Up	0	0	0	1.19913	1.04242	0.977144		GeneID:513513	GO:0005576,GO:0005615,GO:0005975,GO:0008061,GO:0004568,GO:0006032	extracellular region|extracellular space|carbohydrate metabolic process|chitin binding|chitinase activity|chitin catabolic process
CHST1	229.771	357.31	102.233	0.286118	-1.80532	1.52e-47	3.24e-46	Down	2.08977	2.45415	2.40295	0.678113	0.588234	0.678319	carbohydrate (keratan sulfate Gal-6) sulfotransferase 1	BGD:BT12756,GeneID:506932	GO:0000139,GO:0001517,GO:0006012,GO:0006790,GO:0016021,GO:0042339,GO:0045130	Golgi membrane|N-acetylglucosamine 6-O-sulfotransferase activity|galactose metabolic process|sulfur compound metabolic process|integral component of membrane|keratan sulfate metabolic process|keratan sulfotransferase activity	bta00533	Glycosaminoglycan biosynthesis - keratan sulfate
CHST3	4836.45	2677.24	6995.65	2.61301	1.38571	4.83e-210	7.66e-208	Up	12.7364	12.8798	13.2036	32.777	33.5655	34.2989	carbohydrate (chondroitin 6) sulfotransferase 3	BGD:BT16294,GeneID:506758	GO:0000139,GO:0001517,GO:0002230,GO:0005975,GO:0008459,GO:0016021,GO:0030206,GO:0098779,GO:0098792	Golgi membrane|N-acetylglucosamine 6-O-sulfotransferase activity|positive regulation of defense response to virus by host|carbohydrate metabolic process|chondroitin 6-sulfotransferase activity|integral component of membrane|chondroitin sulfate biosynthetic process|mitophagy in response to mitochondrial depolarization|xenophagy	bta00532	Glycosaminoglycan biosynthesis - chondroitin sulfate / dermatan sulfate
CHTF18	496.867	704.181	289.554	0.411192	-1.28212	7.97e-43	1.49e-41	Down	10.3315	9.45926	9.6174	3.3588	3.95587	3.90911	CTF18, chromosome transmission fidelity factor 18 homolog (S. cerevisiae)	BGD:BT29120,GeneID:517007	GO:0005524,GO:0005654,GO:0005737,GO:0016020	ATP binding|nucleoplasm|cytoplasm|membrane
CIITA	727.771	347.426	1108.12	3.1895	1.67333	9.37e-117	5.62e-115	Up	3.37271	3.39977	2.81517	10.1807	10.0337	9.76172		GeneID:508720	GO:0005524,GO:0006355	ATP binding|regulation of transcription, DNA-templated	bta04612,bta05340,bta05152,bta05164,bta05145	Antigen processing and presentation|Primary immunodeficiency|Tuberculosis|Influenza A|Toxoplasmosis
CIST1	90.1745	55.7993	124.55	2.2321	1.1584	3.04e-10	1.58e-09	Up	2.15184	3.23552	3.11754	7.56563	7.1217	5.44931	intestine-specific transcript 1 protein	BGD:BT15516,GeneID:506589	GO:0016021	integral component of membrane
CIT	1171.23	1759.76	582.696	0.331122	-1.59456	3.48e-157	3.1e-155	Down	7.13834	7.1496	7.43421	2.25937	2.33217	2.55911		BGD:BT21573,GeneID:786852	GO:0000910,GO:0004674,GO:0005524,GO:0005622,GO:0006468,GO:0016020,GO:0030165,GO:0032467,GO:0035556,GO:0046872,GO:0097110	cytokinesis|protein serine/threonine kinase activity|ATP binding|intracellular|protein phosphorylation|membrane|PDZ domain binding|positive regulation of cytokinesis|intracellular signal transduction|metal ion binding|scaffold protein binding
CITED4	1678.05	2238.15	1117.95	0.499499	-1.00145	3.2e-44	6.24e-43	Down	125.939	118.51	108.547	59.7072	54.6869	52.6079	Cbp/p300-interacting transactivator, with Glu/Asp-rich carboxy-terminal domain, 4	BGD:BT18964,GeneID:504742	GO:0001105,GO:0003713,GO:0005634,GO:0005737,GO:0006351,GO:0006357,GO:0032502,GO:0043627,GO:0045944	RNA polymerase II transcription coactivator activity|transcription coactivator activity|nucleus|cytoplasm|transcription, DNA-templated|regulation of transcription from RNA polymerase II promoter|developmental process|response to estrogen|positive regulation of transcription from RNA polymerase II promoter
CKAP2	3921.75	6063.53	1779.97	0.293554	-1.7683	1.78e-86	7.25e-85	Down	63.2457	66.2333	62.0057	19.4861	19.772	19.2568	cytoskeleton associated protein 2	GeneID:515249	GO:0005737,GO:0005874,GO:0006915,GO:0007049,GO:0000281,GO:0005813,GO:0005881,GO:0007026,GO:0045944	cytoplasm|microtubule|apoptotic process|cell cycle|mitotic cytokinesis|centrosome|cytoplasmic microtubule|negative regulation of microtubule depolymerization|positive regulation of transcription from RNA polymerase II promoter
CKAP2L	762.765	1118.12	407.413	0.364375	-1.4565	1.05e-95	4.79e-94	Down	12.2573	11.5644	11.4874	4.48552	4.44669	4.34826	cytoskeleton associated protein 2-like	BGD:BT19421,GeneID:507498	GO:0000922,GO:0005737,GO:0005813	spindle pole|cytoplasm|centrosome
CKMT1B	25.7868	15.3396	36.234	2.36212	1.24008	0.000728908	0.00197379	Up	0.362771	0.194176	0.31586	0.411901	0.63764	0.82159	creatine kinase, mitochondrial 1B	BGD:BT25994,GeneID:281692			bta00330	Arginine and proline metabolism
CKS1B	1022.68	1400.6	644.758	0.460344	-1.11922	4.43e-74	1.51e-72	Down	54.2197	53.9316	56.1578	24.6628	25.2086	25.474	CDC28 protein kinase regulatory subunit 1B	BGD:BT18462,GeneID:615827	GO:0007049,GO:0016538,GO:0045859,GO:0051301	cell cycle|cyclin-dependent protein serine/threonine kinase regulator activity|regulation of protein kinase activity|cell division	bta05200,bta05222	Pathways in cancer|Small cell lung cancer
CKS2	1668.92	2512.61	825.226	0.328433	-1.60633	9.54e-206	1.44e-203	Down	198.827	186.597	194.728	63.5541	62.8615	60.9284	CDC28 protein kinase regulatory subunit 2	GeneID:767985	GO:0007127,GO:0016538,GO:0045859,GO:0051301	meiosis I|cyclin-dependent protein serine/threonine kinase regulator activity|regulation of protein kinase activity|cell division	bta05200,bta05222	Pathways in cancer|Small cell lung cancer
CLCA2	7.2755	2.08607	12.4649	5.97533	2.57902	0.000462978	0.00129316	Up	0.0121496	0.0312015	0.0275683	0.17431	0.0564409	0.124173		GeneID:534256	GO:0005254,GO:0005634,GO:0005887,GO:0015276,GO:0030054,GO:1902476	chloride channel activity|nucleus|integral component of plasma membrane|ligand-gated ion channel activity|cell junction|chloride transmembrane transport	bta04924,bta04972	Renin secretion|Pancreatic secretion
CLCN6	402.075	265.148	539.002	2.03283	1.02349	1.5e-25	1.68e-24	Up	1.94907	2.52966	2.53021	4.38215	4.25278	5.01536	chloride channel 6	BGD:BT23338,GeneID:520210	GO:0005247,GO:0005765,GO:0006821,GO:0016021,GO:0034220,GO:1903959	voltage-gated chloride channel activity|lysosomal membrane|chloride transport|integral component of membrane|ion transmembrane transport|regulation of anion transmembrane transport
CLDN1	80.9568	40.2362	121.677	3.02408	1.5965	4.63e-15	3.24e-14	Up	2.35261	1.65193	1.53978	5.74734	5.67438	4.34481	claudin 1	BGD:BT21033,GeneID:414922	GO:0005198,GO:0005887,GO:0005923,GO:0016324,GO:0016328,GO:0016338,GO:0042802,GO:0051260,GO:0051291,GO:0061436,GO:0070830	structural molecule activity|integral component of plasma membrane|bicellular tight junction|apical plasma membrane|lateral plasma membrane|calcium-independent cell-cell adhesion via plasma membrane cell-adhesion molecules|identical protein binding|protein homooligomerization|protein heterooligomerization|establishment of skin barrier|bicellular tight junction assembly	bta04514,bta04530,bta04670,bta05160	Cell adhesion molecules (CAMs)|Tight junction|Leukocyte transendothelial migration|Hepatitis C
CLDN8	8.59711	3.58041	13.6138	3.8023	1.92687	0.00221434	0.00552897	Up	0.0482845	0.154011	0.0818815	0.391294	0.305098	0.324941	claudin 8	BGD:BT29403,GeneID:538761	GO:0005198,GO:0005783,GO:0005923,GO:0016021,GO:0016323,GO:0016327	structural molecule activity|endoplasmic reticulum|bicellular tight junction|integral component of membrane|basolateral plasma membrane|apicolateral plasma membrane	bta04514,bta04530,bta04670,bta05160	Cell adhesion molecules (CAMs)|Tight junction|Leukocyte transendothelial migration|Hepatitis C
CLSTN2	953.174	486.621	1419.73	2.91752	1.54474	5.69e-125	3.8e-123	Up	2.76271	2.51301	2.56049	7.33012	7.58896	7.42089	calsyntenin 2	BGD:BT25398,GeneID:530999	GO:0005509,GO:0007156,GO:0009986,GO:0016021,GO:0045211,GO:0050806,GO:0051965	calcium ion binding|homophilic cell adhesion via plasma membrane adhesion molecules|cell surface|integral component of membrane|postsynaptic membrane|positive regulation of synaptic transmission|positive regulation of synapse assembly
CLU	14893.9	8010.69	21777.1	2.7185	1.44281	0	0	Up	119.139	123.171	118.855	339.071	324.675	320.85	clusterin	BGD:BT26856,GeneID:280750	GO:0005615,GO:0005634,GO:0005783,GO:0005829,GO:0031625,GO:0031966,GO:0032436,GO:0032463,GO:0034366,GO:0042583,GO:0043065,GO:0048471,GO:0050821,GO:0051092,GO:0051787,GO:0051788,GO:0061077,GO:0097193,GO:1902230,GO:2000060,GO:2001244,GO:0016887,GO:0031012	extracellular space|nucleus|endoplasmic reticulum|cytosol|ubiquitin protein ligase binding|mitochondrial membrane|positive regulation of proteasomal ubiquitin-dependent protein catabolic process|negative regulation of protein homooligomerization|spherical high-density lipoprotein particle|chromaffin granule|positive regulation of apoptotic process|perinuclear region of cytoplasm|protein stabiliza…	bta04610	Complement and coagulation cascades
CLUH	3372.05	2023.72	4720.39	2.33254	1.2219	3.45e-186	4.2e-184	Up	13.133	13.1478	12.455	29.3744	29.4756	30.0494		BGD:BT14675,GeneID:531049	GO:0003729,GO:0005737,GO:0048312	mRNA binding|cytoplasm|intracellular distribution of mitochondria
CMPK2	90.5984	50.8766	130.32	2.56149	1.35699	5.54e-11	3.04e-10	Up	0.905005	0.718131	0.645811	1.88635	2.17526	1.65745		BGD:BT28713,GeneID:784304	GO:0004127,GO:0004550,GO:0004798,GO:0005634,GO:0005654,GO:0005739,GO:0005829,GO:0006165,GO:0006227,GO:0006233,GO:0006235,GO:0009041,GO:0033862,GO:0071222	cytidylate kinase activity|nucleoside diphosphate kinase activity|thymidylate kinase activity|nucleus|nucleoplasm|mitochondrion|cytosol|nucleoside diphosphate phosphorylation|dUDP biosynthetic process|dTDP biosynthetic process|dTTP biosynthetic process|uridylate kinase activity|UMP kinase activity|cellular response to lipopolysaccharide	bta00240	Pyrimidine metabolism
COL12A1	125.221	49.9331	200.509	4.01555	2.0056	6.13e-33	8.81e-32	Up	0.108104	0.125783	0.123767	0.503713	0.524132	0.62286	collagen, type XII, alpha 1	GeneID:359712	GO:0005615,GO:0031012,GO:0035987,GO:0070062,GO:0005578,GO:0005581,GO:0007155	extracellular space|extracellular matrix|endodermal cell differentiation|extracellular exosome|proteinaceous extracellular matrix|collagen trimer|cell adhesion	bta04974	Protein digestion and absorption
COL16A1	47.1786	19.6697	74.6875	3.79708	1.92489	8.65e-13	5.33e-12	Up	0.0810525	0.117981	0.168354	0.392011	0.410507	0.331407		BGD:BT17106,GeneID:507010	GO:0005178,GO:0005576,GO:0005578,GO:0033622,GO:0033627,GO:0051894,GO:0071230	integrin binding|extracellular region|proteinaceous extracellular matrix|integrin activation|cell adhesion mediated by integrin|positive regulation of focal adhesion assembly|cellular response to amino acid stimulus
COL17A1	7.87866	11.8713	3.886	0.327343	-1.61112	0.0177605	0.0373902	Down	0.0802765	0.0535225	0.0375899	0.0114953	0.0130774	0.0251095	collagen, type XVII, alpha 1	BGD:BT10482,GeneID:513804	GO:0005581,GO:0005604,GO:0016021,GO:0030056,GO:0031581	collagen trimer|basement membrane|integral component of membrane|hemidesmosome|hemidesmosome assembly	bta04974	Protein digestion and absorption
COL5A3	25.0859	10.2058	39.9661	3.91603	1.96939	5.4e-08	2.37e-07	Up	0.0155433	0.0347839	0.0168414	0.206609	0.129253	0.168545	collagen, type V, alpha 3	BGD:BT27204,GeneID:507881	GO:0005201,GO:0005588,GO:0007160,GO:0008201,GO:0070062	extracellular matrix structural constituent|collagen type V trimer|cell-matrix adhesion|heparin binding|extracellular exosome	bta04974	Protein digestion and absorption
CORO2B	432.945	607.245	258.644	0.42593	-1.23131	6.32e-44	1.22e-42	Down	4.49148	4.93995	4.85888	1.66789	2.3021	1.97028		GeneID:615274	GO:0015629,GO:0016020,GO:0030036,GO:0051015	actin cytoskeleton|membrane|actin cytoskeleton organization|actin filament binding
COTL1	998.215	613.056	1383.37	2.25652	1.1741	3.36e-79	1.22e-77	Up	15.6268	15.8708	13.2533	33.8289	34.1055	32.0633	coactosin-like 1 (Dictyostelium)	BGD:BT22315,GeneID:617165	GO:0003779,GO:0005634,GO:0005737,GO:0005856,GO:0019899,GO:0050832,GO:0070062	actin binding|nucleus|cytoplasm|cytoskeleton|enzyme binding|defense response to fungus|extracellular exosome
COX6B2	40.5257	58.4274	22.624	0.387215	-1.36879	1.93e-06	7.31e-06	Down	2.58595	3.38632	2.88769	0.715361	1.03841	1.16289	cytochrome c oxidase subunit VIb polypeptide 2 (testis)	BGD:BT21303,GeneID:503554	GO:0004129,GO:0005758,GO:0030061,GO:1902600	cytochrome-c oxidase activity|mitochondrial intermembrane space|mitochondrial crista|hydrogen ion transmembrane transport	bta00190,bta04260,bta05010,bta05012,bta05016,bta04932	Oxidative phosphorylation|Cardiac muscle contraction|Alzheimer's disease|Parkinson's disease|Huntington's disease|Non-alcoholic fatty liver disease (NAFLD)
CPED1	56.6901	93.2596	20.1206	0.215748	-2.21258	1.44e-06	5.51e-06	Down	0.703588	0.408494	0.874244	0.166826	0.188219	0.0641716		GeneID:617867	GO:0005783	endoplasmic reticulum
CPM	576.149	259.96	892.339	3.4326	1.7793	2.01e-96	9.27e-95	Up	2.15778	2.55395	2.70129	9.07944	8.39152	7.99484		BGD:BT15327,GeneID:513281	GO:0004181,GO:0004185,GO:0005615,GO:0005886,GO:0006518,GO:0008270,GO:0009986,GO:0016485,GO:0070062	metallocarboxypeptidase activity|serine-type carboxypeptidase activity|extracellular space|plasma membrane|peptide metabolic process|zinc ion binding|cell surface|protein processing|extracellular exosome
CPNE7	9.78926	5.85965	13.7189	2.34124	1.22728	0.0342251	0.0677214	Up	0.018726	0.025719	0.179266	0.18455	0.191222	0.160997	copine VII	BGD:BT23670,GeneID:515424	GO:0005634,GO:0005737,GO:0005886,GO:0070062,GO:0071277	nucleus|cytoplasm|plasma membrane|extracellular exosome|cellular response to calcium ion
CRB2	55.4281	75.0364	35.8199	0.477368	-1.06683	5.78e-06	2.07e-05	Down	0.564099	0.533373	0.578029	0.272788	0.212585	0.266579		GeneID:786516	GO:0001707,GO:0001756,GO:0005509,GO:0010718,GO:0010951,GO:0014028,GO:0016021,GO:0019828,GO:0019899,GO:0030513,GO:0043234,GO:0045199,GO:0060042,GO:0070062,GO:0072358,GO:0045197	mesoderm formation|somitogenesis|calcium ion binding|positive regulation of epithelial to mesenchymal transition|negative regulation of endopeptidase activity|notochord formation|integral component of membrane|aspartic-type endopeptidase inhibitor activity|enzyme binding|positive regulation of BMP signaling pathway|protein complex|maintenance of epithelial cell apical/basal polarity|retina morpho…	bta04390	Hippo signaling pathway
CRB3	95.3491	51.4828	139.215	2.70411	1.43516	1.41e-14	9.59e-14	Up	1.16708	1.1843	1.15323	2.75566	3.4648	3.37528	crumbs homolog 3 (Drosophila)	GeneID:787466			bta04530	Tight junction
CRISPLD2	41.1838	64.1502	18.2174	0.283981	-1.81613	3.52e-10	1.82e-09	Down	0.52236	0.784388	0.637258	0.193833	0.19901	0.18122	cysteine-rich secretory protein LCCL domain containing 2	BGD:BT16425,GeneID:505329	GO:0005578,GO:0008201,GO:0030133,GO:0030198,GO:0060325,GO:0070062	proteinaceous extracellular matrix|heparin binding|transport vesicle|extracellular matrix organization|face morphogenesis|extracellular exosome
CSDC2	336.328	217.764	454.891	2.08892	1.06276	3.36e-26	3.88e-25	Up	3.91586	3.74756	3.24073	7.76863	7.7427	6.48356	cold shock domain containing C2, RNA binding	BGD:BT26441,GeneID:525364	GO:0003677,GO:0006355	DNA binding|regulation of transcription, DNA-templated
CSF1	2656.7	1491.87	3821.53	2.56158	1.35703	9.25e-200	1.29e-197	Up	14.8813	15.0994	14.9473	37.5818	37.2093	37.0881	colony stimulating factor 1 (macrophage)	BGD:BT11511,GeneID:281094	GO:0001954,GO:0002158,GO:0003006,GO:0005125,GO:0005157,GO:0005615,GO:0007169,GO:0008083,GO:0010628,GO:0010744,GO:0010759,GO:0016021,GO:0030278,GO:0030316,GO:0032946,GO:0038145,GO:0040018,GO:0042488,GO:0042803,GO:0045651,GO:0045657,GO:0045672,GO:0045860,GO:0046579,GO:0048471,GO:0048873,GO:0060444,GO:0060611,GO:0060763,GO:0070062,GO:1902228,GO:1904141,GO:1990682	positive regulation of cell-matrix adhesion|osteoclast proliferation|developmental process involved in reproduction|cytokine activity|macrophage colony-stimulating factor receptor binding|extracellular space|transmembrane receptor protein tyrosine kinase signaling pathway|growth factor activity|positive regulation of gene expression|positive regulation of macrophage derived foam cell differentiat…	bta04014,bta04015,bta04668,bta04151,bta04060,bta04640,bta04380,bta05323	Ras signaling pathway|Rap1 signaling pathway|TNF signaling pathway|PI3K-Akt signaling pathway|Cytokine-cytokine receptor interaction|Hematopoietic cell lineage|Osteoclast differentiation|Rheumatoid arthritis
CSPG4	7.73283	11.4746	3.99105	0.347816	-1.5236	0.0256757	0.0521585	Down	0.0527279	0.102235	0.0386168	0.0102072	0.0293923	0.0277208	chondroitin sulfate proteoglycan 4	BGD:BT12392,GeneID:533653	GO:0000187,GO:0005622,GO:0005887,GO:0005925,GO:0007169,GO:0008283,GO:0008347,GO:0009986,GO:0016477,GO:0019901,GO:0035556,GO:0042995,GO:0050731,GO:0070062	activation of MAPK activity|intracellular|integral component of plasma membrane|focal adhesion|transmembrane receptor protein tyrosine kinase signaling pathway|cell proliferation|glial cell migration|cell surface|cell migration|protein kinase binding|intracellular signal transduction|cell projection|positive regulation of peptidyl-tyrosine phosphorylation|extracellular exosome
CTGF	2834.91	4753.13	916.7	0.192862	-2.37436	0	0	Down	97.0303	97.6025	92.2463	19.3513	18.0146	17.6656	connective tissue growth factor	BGD:BT12273,GeneID:281103	GO:0001502,GO:0001503,GO:0001525,GO:0001558,GO:0001894,GO:0005178,GO:0005520,GO:0005578,GO:0005794,GO:0007155,GO:0007160,GO:0007165,GO:0007229,GO:0007267,GO:0008022,GO:0008201,GO:0008543,GO:0010629,GO:0016477,GO:0030154,GO:0030324,GO:0032330,GO:0035988,GO:0045597,GO:0046330,GO:0051496,GO:0060548,GO:0070374,GO:0071897,GO:0072593	cartilage condensation|ossification|angiogenesis|regulation of cell growth|tissue homeostasis|integrin binding|insulin-like growth factor binding|proteinaceous extracellular matrix|Golgi apparatus|cell adhesion|cell-matrix adhesion|signal transduction|integrin-mediated signaling pathway|cell-cell signaling|protein C-terminus binding|heparin binding|fibroblast growth factor receptor signaling path…	bta04390	Hippo signaling pathway
CTH	685.452	1071.41	299.494	0.279532	-1.83891	5.21e-131	3.75e-129	Down	16.6958	17.9564	18.093	5.23674	4.92108	4.97768	cystathionase (cystathionine gamma-lyase)	BGD:BT15835,GeneID:539159	GO:0004123,GO:0005634,GO:0005737,GO:0018272,GO:0019343,GO:0019346,GO:0030170,GO:0043123,GO:0044524,GO:0044540,GO:0051092,GO:0051289,GO:0070062,GO:0070814,GO:1904831,GO:2001234,GO:0003824,GO:0005516,GO:0019344,GO:0043066,GO:0080146	cystathionine gamma-lyase activity|nucleus|cytoplasm|protein-pyridoxal-5-phosphate linkage via peptidyl-N6-pyridoxal phosphate-L-lysine|cysteine biosynthetic process via cystathionine|transsulfuration|pyridoxal phosphate binding|positive regulation of I-kappaB kinase/NF-kappaB signaling|protein sulfhydration|L-cystine L-cysteine-lyase (deaminating)|positive regulation of NF-kappaB transcription f…	bta01230,bta00260,bta00270,bta00450	Biosynthesis of amino acids|Glycine, serine and threonine metabolism|Cysteine and methionine metabolism|Selenocompound metabolism
CTNNA3	198.305	342.807	53.8037	0.15695	-2.67162	9.38e-70	3.02e-68	Down	0.927458	1.02745	1.01696	0.175127	0.117978	0.194032	catenin (cadherin-associated protein), alpha 3	BGD:BT21483,GeneID:780777	GO:0005916,GO:0008013,GO:0030027,GO:0045296,GO:0051015,GO:0086073,GO:0086083,GO:0086091,GO:0098911	fascia adherens|beta-catenin binding|lamellipodium|cadherin binding|actin filament binding|bundle of His cell-Purkinje myocyte adhesion involved in cell communication|cell adhesive protein binding involved in bundle of His cell-Purkinje myocyte communication|regulation of heart rate by cardiac conduction|regulation of ventricular cardiac muscle cell action potential	bta04390,bta04520,bta04530,bta04670,bta05200,bta05213,bta05412,bta05100	Hippo signaling pathway|Adherens junction|Tight junction|Leukocyte transendothelial migration|Pathways in cancer|Endometrial cancer|Arrhythmogenic right ventricular cardiomyopathy (ARVC)|Bacterial invasion of epithelial cells
CTNNAL1	2755.46	3722.99	1787.92	0.480237	-1.05818	1.51e-128	1.05e-126	Down	42.3245	41.0402	42.7303	20.5999	20.7238	20.6227	catenin (cadherin-associated protein), alpha-like 1	GeneID:515749	GO:0005829,GO:0007155,GO:0007266,GO:0045296,GO:0051015	cytosol|cell adhesion|Rho protein signal transduction|cadherin binding|actin filament binding
CTSC	6237.66	1741.24	10734.1	6.1646	2.62401	0	0	Up	17.4285	17.9689	17.7963	114.387	110.347	111.917	cathepsin C	BGD:BT28669,GeneID:352958	GO:0001913,GO:0004252,GO:0005615,GO:0006508,GO:0006915,GO:0008234,GO:0016020,GO:0016505,GO:0070062,GO:2001235,GO:0004197,GO:0005764,GO:0031638,GO:0051603	T cell mediated cytotoxicity|serine-type endopeptidase activity|extracellular space|proteolysis|apoptotic process|cysteine-type peptidase activity|membrane|peptidase activator activity involved in apoptotic process|extracellular exosome|positive regulation of apoptotic signaling pathway|cysteine-type endopeptidase activity|lysosome|zymogen activation|proteolysis involved in cellular protein catab…	bta04142,bta04210	Lysosome|Apoptosis
CTSD	8827.6	5229.44	12425.8	2.37612	1.24861	1.02e-284	2.91e-282	Up	110.932	111.292	106.134	254.36	247.597	244.441	cathepsin D	BGD:BT11600,GeneID:282883	GO:0000045,GO:0004190,GO:0005739,GO:0005764,GO:0006508,GO:0005615,GO:0006914,GO:0030163,GO:0042470	autophagosome assembly|aspartic-type endopeptidase activity|mitochondrion|lysosome|proteolysis|extracellular space|autophagy|protein catabolic process|melanosome	bta04071,bta04142,bta04210,bta05152	Sphingolipid signaling pathway|Lysosome|Apoptosis|Tuberculosis
CX3CL1	1121.51	218.867	2024.15	9.2483	3.20919	0	0	Up	2.80865	2.79424	2.3532	24.5703	24.0712	22.4349		BGD:BT10766,GeneID:517354	GO:0002548,GO:0005615,GO:0006954,GO:0007186,GO:0008009,GO:0009986,GO:0016021,GO:0030593,GO:0032914,GO:0043547,GO:0045766,GO:0048020,GO:0048246,GO:0048247,GO:0050729,GO:0050902,GO:0051041,GO:0060055,GO:0070098,GO:0070374,GO:0071346,GO:0071347,GO:0071356,GO:2001240	monocyte chemotaxis|extracellular space|inflammatory response|G-protein coupled receptor signaling pathway|chemokine activity|cell surface|integral component of membrane|neutrophil chemotaxis|positive regulation of transforming growth factor beta1 production|positive regulation of GTPase activity|positive regulation of angiogenesis|CCR chemokine receptor binding|macrophage chemotaxis|lymphocyte c…	bta04668,bta04060,bta04062	TNF signaling pathway|Cytokine-cytokine receptor interaction|Chemokine signaling pathway
CXCL16	2621.96	1175.44	4068.49	3.46125	1.79129	0	0	Up	38.1673	39.8382	37.3844	133.837	126.39	127.288	chemokine (C-X-C motif) ligand 16	BGD:BT10438,GeneID:511671	GO:0005041,GO:0005044,GO:0005615,GO:0006898,GO:0008009,GO:0010818,GO:0016020,GO:0016021,GO:0030307,GO:0030335,GO:0034341,GO:0034612,GO:0071222	low-density lipoprotein receptor activity|scavenger receptor activity|extracellular space|receptor-mediated endocytosis|chemokine activity|T cell chemotaxis|membrane|integral component of membrane|positive regulation of cell growth|positive regulation of cell migration|response to interferon-gamma|response to tumor necrosis factor|cellular response to lipopolysaccharide	bta04060,bta04062	Cytokine-cytokine receptor interaction|Chemokine signaling pathway
CXCL3	1917.96	205.642	3630.28	17.6534	4.14187	0	0	Up	10.9753	9.34644	10.051	181.333	178.198	172.072	chemokine (C-X-C motif) ligand 3	BGD:BT18206,GeneID:613667	GO:0005615,GO:0006954,GO:0006955,GO:0007186,GO:0008009,GO:0032496,GO:0042127,GO:0045236,GO:0060326,GO:0070098,GO:0090023	extracellular space|inflammatory response|immune response|G-protein coupled receptor signaling pathway|chemokine activity|response to lipopolysaccharide|regulation of cell proliferation|CXCR chemokine receptor binding|cell chemotaxis|chemokine-mediated signaling pathway|positive regulation of neutrophil chemotaxis	bta04668,bta04060,bta04062,bta05132,bta05134	TNF signaling pathway|Cytokine-cytokine receptor interaction|Chemokine signaling pathway|Salmonella infection|Legionellosis
CXCL5	42565.8	5984.27	79147.3	13.2259	3.72529	0	0	Up	238.288	233.861	231.552	3114.85	3017.8	3078.42	chemokine (C-X-C motif) ligand 6 (granulocyte chemotactic protein 2)	BGD:BT17898,GeneID:281735			bta04060,bta04062,bta05323,bta05133	Cytokine-cytokine receptor interaction|Chemokine signaling pathway|Rheumatoid arthritis|Pertussis
CXCL8	851.135	27.7295	1674.54	60.3884	5.9162	0	0	Up	1.32806	0.714407	1.14237	60.8562	63.3223	62.9432	interleukin 8	BGD:BT11827,GeneID:280828	GO:0005153,GO:0005576,GO:0005615,GO:0005622,GO:0006954,GO:0006955,GO:0007050,GO:0007186,GO:0008009,GO:0030155,GO:0030593,GO:0031623,GO:0032496,GO:0034976,GO:0035556,GO:0042119,GO:0042127,GO:0044344,GO:0045091,GO:0045236,GO:0045744,GO:0045766,GO:0048566,GO:0050930,GO:0070098,GO:0071222,GO:0071347,GO:0071356,GO:0090023	interleukin-8 receptor binding|extracellular region|extracellular space|intracellular|inflammatory response|immune response|cell cycle arrest|G-protein coupled receptor signaling pathway|chemokine activity|regulation of cell adhesion|neutrophil chemotaxis|receptor internalization|response to lipopolysaccharide|response to endoplasmic reticulum stress|intracellular signal transduction|neutrophil a…	bta04064,bta04072,bta04060,bta04620,bta04621,bta04622,bta04062,bta05200,bta05202,bta05219,bta05323,bta04932,bta04933,bta05132,bta05133,bta05134,bta05164,bta05161,bta05160,bta05146,bta05144,bta05142	NF-kappa B signaling pathway|Phospholipase D signaling pathway|Cytokine-cytokine receptor interaction|Toll-like receptor signaling pathway|NOD-like receptor signaling pathway|RIG-I-like receptor signaling pathway|Chemokine signaling pathway|Pathways in cancer|Transcriptional misregulation in cancers|Bladder cancer|Rheumatoid arthritis|Non-alcoholic fatty liver disease (NAFLD)|AGE-RAGE signaling p…
CXCR4	39.3588	61.4976	17.2199	0.280008	-1.83646	9.1e-07	3.56e-06	Down	1.73842	1.68899	2.65174	0.546452	0.48794	0.566503	chemokine (C-X-C motif) receptor 4	BGD:BT27276,GeneID:281736	GO:0001666,GO:0003779,GO:0005764,GO:0005769,GO:0005770,GO:0005886,GO:0006935,GO:0007186,GO:0009986,GO:0016021,GO:0016023,GO:0016494,GO:0019722,GO:0019955,GO:0030054,GO:0030334,GO:0031252,GO:0031625,GO:0032027,GO:0043130,GO:0050920,GO:0070062,GO:0070098,GO:0071345	response to hypoxia|actin binding|lysosome|early endosome|late endosome|plasma membrane|chemotaxis|G-protein coupled receptor signaling pathway|cell surface|integral component of membrane|cytoplasmic, membrane-bounded vesicle|C-X-C chemokine receptor activity|calcium-mediated signaling|cytokine binding|cell junction|regulation of cell migration|cell leading edge|ubiquitin protein ligase binding|m…	bta04060,bta04144,bta04670,bta04672,bta04062,bta04360,bta05200	Cytokine-cytokine receptor interaction|Endocytosis|Leukocyte transendothelial migration|Intestinal immune network for IgA production|Chemokine signaling pathway|Axon guidance|Pathways in cancer
CYBA	160.834	100.706	220.962	2.19412	1.13364	1.45e-15	1.05e-14	Up	5.89331	4.90979	5.20384	11.2658	11.2609	11.2507	cytochrome b-245, alpha polypeptide	BGD:BT19863,GeneID:281111	GO:0005739,GO:0005768,GO:0006954,GO:0009055,GO:0016175,GO:0017004,GO:0017124,GO:0020037,GO:0032755,GO:0032760,GO:0034137,GO:0042554,GO:0043020,GO:0045087,GO:0045730,GO:0046872,GO:0046982,GO:0050766,GO:0051279,GO:0055114,GO:0070257,GO:1900426,GO:1903428	mitochondrion|endosome|inflammatory response|electron carrier activity|superoxide-generating NADPH oxidase activity|cytochrome complex assembly|SH3 domain binding|heme binding|positive regulation of interleukin-6 production|positive regulation of tumor necrosis factor production|positive regulation of toll-like receptor 2 signaling pathway|superoxide anion generation|NADPH oxidase complex|innate …	bta04145,bta04670,bta04380,bta05140	Phagosome|Leukocyte transendothelial migration|Osteoclast differentiation|Leishmaniasis
CYP4F2	15.2026	21.4806	8.92465	0.415474	-1.26717	0.00945326	0.02105	Down	0.223998	0.440561	0.186068	0.187128	0.136467	0.0744746	cytochrome P450, family 4, subfamily F, polypeptide 2	BGD:BT20491,GeneID:507615	GO:0004497,GO:0005506,GO:0016021,GO:0016705,GO:0020037,GO:0055114	monooxygenase activity|iron ion binding|integral component of membrane|oxidoreductase activity, acting on paired donors, with incorporation or reduction of molecular oxygen|heme binding|oxidation-reduction process	bta00590	Arachidonic acid metabolism
CYR61	14892	20854.7	8929.36	0.428171	-1.22374	1.19e-240	2.4e-238	Down	481.188	493.167	499.082	205.739	205.519	199.946	cysteine-rich, angiogenic inducer, 61	BGD:BT15906,GeneID:508941	GO:0001558,GO:0001649,GO:0002041,GO:0003181,GO:0003278,GO:0003281,GO:0005178,GO:0005520,GO:0005578,GO:0007155,GO:0007165,GO:0007267,GO:0008201,GO:0010518,GO:0010811,GO:0030198,GO:0030335,GO:0030513,GO:0033690,GO:0043066,GO:0043280,GO:0044319,GO:0045669,GO:0045860,GO:0045944,GO:0050840,GO:0060413,GO:0060548,GO:0060591,GO:0060710,GO:0060716,GO:0061036,GO:0070372,GO:0072593,GO:2000304	regulation of cell growth|osteoblast differentiation|intussusceptive angiogenesis|atrioventricular valve morphogenesis|apoptotic process involved in heart morphogenesis|ventricular septum development|integrin binding|insulin-like growth factor binding|proteinaceous extracellular matrix|cell adhesion|signal transduction|cell-cell signaling|heparin binding|positive regulation of phospholipase activ…
CYTIP	4.65535	1.35742	7.95329	5.85911	2.55068	0.00714894	0.016305	Up	0.00821895	0.0103861	0	0.100564	0.037919	0.0557414	cytohesin 1 interacting protein	BGD:BT14455,GeneID:540450	GO:0005654,GO:0005938,GO:0030155	nucleoplasm|cell cortex|regulation of cell adhesion
DAB1	4.84998	8.42218	1.27778	0.151716	-2.72056	0.0109339	0.0240067	Down	0.104512	0.0424023	0.0363029	0.0131249	0.00745585	0.00722529		BGD:BT12993,GeneID:538818	GO:0005730,GO:0005815,GO:0007162,GO:0007264,GO:0007628,GO:0016358,GO:0021517,GO:0021589,GO:0021813,GO:0021942,GO:0045666,GO:0045860,GO:0046426,GO:0048471,GO:0048712,GO:0050771,GO:0051645,GO:0097477	nucleolus|microtubule organizing center|negative regulation of cell adhesion|small GTPase mediated signal transduction|adult walking behavior|dendrite development|ventral spinal cord development|cerebellum structural organization|cell-cell adhesion involved in neuronal-glial interactions involved in cerebral cortex radial glia guided migration|radial glia guided migration of Purkinje cell|positiv…
DACH1	31.8042	45.4632	18.1452	0.399119	-1.32511	3.24e-05	0.000105941	Down	0.486409	0.519789	0.596356	0.248051	0.181952	0.290246		BGD:BT17358,GeneID:537184	GO:0000122,GO:0001075,GO:0001078,GO:0001967,GO:0005634,GO:0005667,GO:0005737,GO:0006355,GO:0007275,GO:0007585,GO:0008283,GO:0010944,GO:0030336,GO:0033262,GO:0046545,GO:0048147,GO:0051123,GO:0060244,GO:2000279	negative regulation of transcription from RNA polymerase II promoter|transcription factor activity, RNA polymerase II core promoter sequence-specific binding involved in preinitiation complex assembly|transcriptional repressor activity, RNA polymerase II core promoter proximal region sequence-specific binding|suckling behavior|nucleus|transcription factor complex|cytoplasm|regulation of transcrip…
DAPL1	8.62537	4.86845	12.3823	2.54337	1.34674	0.0478243	0.0910836	Up	0.0720344	0.0472228	0.0793166	0.180705	0.0411631	0.478795	death associated protein-like 1	BGD:BT25544,GeneID:574085	GO:0010507,GO:0030154,GO:0034198,GO:0070513,GO:0097190	negative regulation of autophagy|cell differentiation|cellular response to amino acid starvation|death domain binding|apoptotic signaling pathway
DBF4	842.883	1186.48	499.284	0.42081	-1.24876	7.55e-51	1.7e-49	Down	17.8941	16.7703	16.1806	7.37212	7.94981	7.44776	DBF4 homolog (S. cerevisiae)	GeneID:510916	GO:0003676,GO:0005634,GO:0008270	nucleic acid binding|nucleus|zinc ion binding	bta04110	Cell cycle
DBF4B	98.3948	133.751	63.0382	0.471309	-1.08525	1.23e-08	5.66e-08	Down	1.85425	1.29866	1.73402	0.993485	0.576198	0.657378		GeneID:615016	GO:0003676,GO:0005654,GO:0005737,GO:0008270,GO:0008284,GO:0010571,GO:0010971,GO:0016235,GO:0019901,GO:0030295,GO:0032147	nucleic acid binding|nucleoplasm|cytoplasm|zinc ion binding|positive regulation of cell proliferation|positive regulation of nuclear cell cycle DNA replication|positive regulation of G2/M transition of mitotic cell cycle|aggresome|protein kinase binding|protein kinase activator activity|activation of protein kinase activity
DCK	353.854	476.906	230.803	0.483958	-1.04704	6.03e-27	7.12e-26	Down	8.70565	9.10214	8.89689	4.42817	4.16515	4.18381	deoxycytidine kinase	BGD:BT21331,GeneID:530642	GO:0004137,GO:0005524,GO:0005634,GO:0006220,GO:0008144,GO:0009157,GO:0009165,GO:0016310,GO:0042803	deoxycytidine kinase activity|ATP binding|nucleus|pyrimidine nucleotide metabolic process|drug binding|deoxyribonucleoside monophosphate biosynthetic process|nucleotide biosynthetic process|phosphorylation|protein homodimerization activity	bta00230,bta00240	Purine metabolism|Pyrimidine metabolism
DCSTAMP	150.989	73.5224	228.456	3.1073	1.63566	3.06e-28	3.78e-27	Up	0.539337	0.56068	0.419104	1.56323	1.52274	1.62696		BGD:BT17892,GeneID:512133	GO:0005887,GO:0009986,GO:0010008,GO:0030176,GO:0030308,GO:0034241,GO:0036006,GO:0043011,GO:0045657,GO:0045780,GO:0061025,GO:0071353,GO:0071356,GO:0072675	integral component of plasma membrane|cell surface|endosome membrane|integral component of endoplasmic reticulum membrane|negative regulation of cell growth|positive regulation of macrophage fusion|cellular response to macrophage colony-stimulating factor stimulus|myeloid dendritic cell differentiation|positive regulation of monocyte differentiation|positive regulation of bone resorption|membrane…
DDR2	12.5043	18.2542	6.75437	0.370017	-1.43434	0.00498575	0.0117167	Down	0.0737502	0.054658	0.0835898	0.0316907	0.013467	0.0306606	discoidin domain receptor tyrosine kinase 2	BGD:BT24218,GeneID:533523	GO:0003416,GO:0005518,GO:0005524,GO:0005925,GO:0010763,GO:0016021,GO:0018108,GO:0030199,GO:0030500,GO:0031214,GO:0035988,GO:0038062,GO:0038063,GO:0045669,GO:0045860,GO:0046777,GO:0048146,GO:0051091,GO:0070062,GO:0090091	endochondral bone growth|collagen binding|ATP binding|focal adhesion|positive regulation of fibroblast migration|integral component of membrane|peptidyl-tyrosine phosphorylation|collagen fibril organization|regulation of bone mineralization|biomineral tissue development|chondrocyte proliferation|protein tyrosine kinase collagen receptor activity|collagen-activated tyrosine kinase receptor signali…
DEFB1	1609.41	705.883	2512.94	3.56	1.83188	3.79e-250	8.37e-248	Up	42.1496	41.0315	38.8933	156.14	153.436	159.832	defensin, beta 1	BGD:BT10926,GeneID:281743	GO:0005576,GO:0042742	extracellular region|defense response to bacterium
DEFB4A	20.4922	1.95479	39.0297	19.9662	4.31948	4.79e-16	3.55e-15	Up	0.441098	0.195721	0.320956	5.50784	6.47179	4.58879	defensin, beta 4A	BGD:BT10034,GeneID:286836	GO:0005576,GO:0042742	extracellular region|defense response to bacterium
DEFB5	43.6658	5.83389	81.4978	13.9697	3.80423	2.35e-29	3.03e-28	Up	0.651081	0.724222	0.474612	8.39274	8.63845	9.3862	defensin, beta 5	GeneID:783935	GO:0005576,GO:0042742	extracellular region|defense response to bacterium
DEK	4309.95	5851.28	2768.62	0.473165	-1.07958	1.3e-27	1.57e-26	Down	47.505	51.2995	44.8488	23.43	23.0681	23.3826	DEK oncogene	GeneID:540945	GO:0003677,GO:0005634,GO:0042393,GO:0043292,GO:0044822,GO:2001032	DNA binding|nucleus|histone binding|contractile fiber|poly(A) RNA binding|regulation of double-strand break repair via nonhomologous end joining
DEPDC1	899.578	1384.57	414.589	0.299436	-1.73968	5.99e-149	4.95e-147	Down	10.4383	10.3825	11.0132	3.11041	3.14632	3.54063		GeneID:527397	GO:0005654,GO:0017053,GO:0035556,GO:0045892	nucleoplasm|transcriptional repressor complex|intracellular signal transduction|negative regulation of transcription, DNA-templated
DEPDC1B	1305.83	1877.47	734.187	0.391051	-1.35457	3.86e-125	2.59e-123	Down	32.8638	33.8685	33.2007	13.5995	12.7822	13.3192	DEP domain containing 1B	BGD:BT18940,GeneID:540874	GO:0005622,GO:0016477,GO:0030177,GO:0035556	intracellular|cell migration|positive regulation of Wnt signaling pathway|intracellular signal transduction
DEPTOR	61.4748	21.4666	101.483	4.72749	2.24107	8.44e-20	7.49e-19	Up	0.511189	0.220533	0.381141	1.4708	1.63295	1.7656	DEP domain containing MTOR-interacting protein	GeneID:617606	GO:0005622,GO:0006469,GO:0032007,GO:0035556,GO:0045792,GO:2001236	intracellular|negative regulation of protein kinase activity|negative regulation of TOR signaling|intracellular signal transduction|negative regulation of cell size|regulation of extrinsic apoptotic signaling pathway
DFNA5	19.7623	11.2378	28.2869	2.51711	1.33177	0.0011087	0.00290553	Up	0.234391	0.258409	0.173078	0.43558	0.793188	0.543822	deafness, autosomal dominant 5	BGD:BT15659,GeneID:616398	GO:0005737,GO:0008285,GO:0060113,GO:2001244	cytoplasm|negative regulation of cell proliferation|inner ear receptor cell differentiation|positive regulation of intrinsic apoptotic signaling pathway
DHCR7	5265.82	3404.7	7126.94	2.09327	1.06576	4.48e-177	4.86e-175	Up	52.6621	53.3921	50.1826	109.123	103.567	103.428	7-dehydrocholesterol reductase	BGD:BT23247,GeneID:514745	GO:0001568,GO:0005640,GO:0005783,GO:0006695,GO:0009791,GO:0016021,GO:0030154,GO:0030324,GO:0035264,GO:0042127,GO:0047598,GO:0055114,GO:0030176	blood vessel development|nuclear outer membrane|endoplasmic reticulum|cholesterol biosynthetic process|post-embryonic development|integral component of membrane|cell differentiation|lung development|multicellular organism growth|regulation of cell proliferation|7-dehydrocholesterol reductase activity|oxidation-reduction process|integral component of endoplasmic reticulum membrane	bta00100	Steroid biosynthesis
DHX58	28.2036	16.4251	39.9821	2.43421	1.28345	0.000155754	0.000465742	Up	0.230325	0.147476	0.2144	0.504051	0.509259	0.666088	DEXH (Asp-Glu-X-His) box polypeptide 58	GeneID:508378	GO:0003677,GO:0005524,GO:0016787	DNA binding|ATP binding|hydrolase activity	bta04622	RIG-I-like receptor signaling pathway
DIAPH3	1883.44	3007.75	759.135	0.252393	-1.98626	1.61e-302	5.04e-300	Down	26.6135	27.0038	28.1582	7.14616	6.43064	7.13693	diaphanous-related formin 3	BGD:BT22948,GeneID:525628	GO:0003779,GO:0017048,GO:0030036	actin binding|Rho GTPase binding|actin cytoskeleton organization	bta04810	Regulation of actin cytoskeleton
DLC1	490.086	664.431	315.742	0.475206	-1.07337	7.68e-38	1.27e-36	Down	6.32662	6.62232	6.15497	2.91723	3.38864	2.85057	deleted in liver cancer 1	GeneID:511433	GO:0005096,GO:0005737,GO:0005925,GO:0007165,GO:0008289,GO:0016020,GO:0035023,GO:0043547,GO:0005634,GO:0005829,GO:0005901,GO:0006919,GO:0008285,GO:0008360,GO:0030336,GO:0030864,GO:0032587,GO:0035024,GO:0035307,GO:0042169,GO:0051497,GO:0051895,GO:1900119	GTPase activator activity|cytoplasm|focal adhesion|signal transduction|lipid binding|membrane|regulation of Rho protein signal transduction|positive regulation of GTPase activity|nucleus|cytosol|caveola|activation of cysteine-type endopeptidase activity involved in apoptotic process|negative regulation of cell proliferation|regulation of cell shape|negative regulation of cell migration|cortical a…
DLGAP5	1266.97	1933.74	600.208	0.310387	-1.68786	6.69e-183	7.89e-181	Down	12.872	13.1123	14.0498	4.0961	4.13378	4.13279	discs, large (Drosophila) homolog-associated protein 5	BGD:BT21255,GeneID:509161	GO:0004721,GO:0005634,GO:0005737,GO:0006470,GO:0023052,GO:0031616	phosphoprotein phosphatase activity|nucleus|cytoplasm|protein dephosphorylation|signaling|spindle pole centrosome
DMBT1	4568.6	1779.96	7357.23	4.13336	2.04731	3.25430665537066e-318	1.16141766783141e-315	Up	10.0333	9.76299	10.4574	40.6726	41.3414	42.4742		BGD:BT22909,GeneID:404104	GO:0005044,GO:0005615,GO:0006898,GO:0016021,GO:0030670,GO:0070062	scavenger receptor activity|extracellular space|receptor-mediated endocytosis|integral component of membrane|phagocytic vesicle membrane|extracellular exosome	bta04970	Salivary secretion
DMC1	53.2999	82.3628	24.237	0.294272	-1.76478	7.02e-13	4.36e-12	Down	1.42421	1.41088	1.22857	0.269489	0.617491	0.42381	DMC1 dosage suppressor of mck1 homolog, meiosis-specific homologous recombination (yeast)	BGD:BT15971,GeneID:618398	GO:0000150,GO:0000400,GO:0000730,GO:0000781,GO:0000794,GO:0001541,GO:0001556,GO:0003690,GO:0003697,GO:0005524,GO:0005654,GO:0006312,GO:0007129,GO:0007131,GO:0007141,GO:0007286,GO:0008094,GO:0010212,GO:0042148,GO:0070192,GO:0004520	recombinase activity|four-way junction DNA binding|DNA recombinase assembly|chromosome, telomeric region|condensed nuclear chromosome|ovarian follicle development|oocyte maturation|double-stranded DNA binding|single-stranded DNA binding|ATP binding|nucleoplasm|mitotic recombination|synapsis|reciprocal meiotic recombination|male meiosis I|spermatid development|DNA-dependent ATPase activity|respons…
DNA2	277.112	384.535	169.689	0.441283	-1.18023	1.13e-27	1.37e-26	Down	2.98471	3.14903	3.22105	1.08887	1.48693	1.42	DNA replication helicase 2 homolog (yeast)	BGD:BT23019,GeneID:540969	GO:0000076,GO:0000729,GO:0003677,GO:0003678,GO:0004518,GO:0005524,GO:0005634,GO:0005739,GO:0006260,GO:0017108,GO:0032508,GO:0033567,GO:0043139,GO:0043142,GO:0046872,GO:0051539,GO:0090305,GO:0000784,GO:0005760,GO:0006264,GO:0006284,GO:0016890,GO:0042645,GO:0043137,GO:0043504,GO:0045740,GO:1902990	DNA replication checkpoint|DNA double-strand break processing|DNA binding|DNA helicase activity|nuclease activity|ATP binding|nucleus|mitochondrion|DNA replication|5'-flap endonuclease activity|DNA duplex unwinding|DNA replication, Okazaki fragment processing|5'-3' DNA helicase activity|single-stranded DNA-dependent ATPase activity|metal ion binding|4 iron, 4 sulfur cluster binding|nucleic acid p…	bta03030	DNA replication
DNAAF3	226.948	145.712	308.185	2.11504	1.08068	4.34e-20	3.91e-19	Up	1.71277	2.27838	1.78298	3.77414	3.83773	3.67847		GeneID:104968460	GO:0005737,GO:0007368,GO:0007507,GO:0044458,GO:0070286	cytoplasm|determination of left/right symmetry|heart development|motile cilium assembly|axonemal dynein complex assembly
DNAH3	34.9556	22.2275	47.6837	2.14525	1.10115	0.00027349	0.000789325	Up	0.335125	0.151497	0.28611	0.519559	0.450821	0.551359	dynein, axonemal, heavy chain 3	GeneID:786654	GO:0003777,GO:0005524,GO:0007018,GO:0016887,GO:0030286,GO:0016021	microtubule motor activity|ATP binding|microtubule-based movement|ATPase activity|dynein complex|integral component of membrane
DNAH7	239.826	152.98	326.671	2.13539	1.0945	4.02e-21	3.76e-20	Up	0.337386	0.380721	0.477121	0.894925	0.992126	0.847065	dynein, axonemal, heavy chain 7	BGD:BT29629,GeneID:517781	GO:0003341,GO:0003777,GO:0005509,GO:0005524,GO:0005737,GO:0016887,GO:0036156,GO:0036159	cilium movement|microtubule motor activity|calcium ion binding|ATP binding|cytoplasm|ATPase activity|inner dynein arm|inner dynein arm assembly	bta05016	Huntington's disease
DNALI1	63.901	88.1004	39.7016	0.45064	-1.14995	2.03e-07	8.46e-07	Down	1.88873	1.99246	2.14726	0.823838	1.20648	0.904057	dynein, axonemal, light intermediate chain 1	GeneID:529053	GO:0005737,GO:0005930,GO:0030175,GO:0045504	cytoplasm|axoneme|filopodium|dynein heavy chain binding	bta05016	Huntington's disease
DNM1	8.61818	4.50223	12.7341	2.82841	1.49999	0.0167197	0.0353983	Up	0.00951264	0.0515297	0.0621748	0.0477863	0.131346	0.0523693	dynamin 1	BGD:BT14613,GeneID:508794	GO:0001917,GO:0003924,GO:0005515,GO:0005525,GO:0005874,GO:0007032,GO:0007605,GO:0008022,GO:0008344,GO:0019901,GO:0030117,GO:0042584,GO:0042802,GO:0043209,GO:0044822,GO:0045920,GO:0046983,GO:0051262,GO:0051932,GO:0070062,GO:0072583,GO:1901998	photoreceptor inner segment|GTPase activity|protein binding|GTP binding|microtubule|endosome organization|sensory perception of sound|protein C-terminus binding|adult locomotory behavior|protein kinase binding|membrane coat|chromaffin granule membrane|identical protein binding|myelin sheath|poly(A) RNA binding|negative regulation of exocytosis|protein dimerization activity|protein tetramerization…	bta04072,bta04144,bta04961,bta04721,bta05100	Phospholipase D signaling pathway|Endocytosis|Endocrine and other factor-regulated calcium reabsorption|Synaptic vesicle cycle|Bacterial invasion of epithelial cells
DNMT3L	24.0611	14.3151	33.8071	2.36164	1.23979	0.000442957	0.00124121	Up	0	0.0981552	0.0258349	0.0951409	0	0.155003		BGD:BT10148,GeneID:613785
DNTT	13.2717	3.35019	23.1932	6.92296	2.79139	2.59e-07	1.07e-06	Up	0.019207	0.0983099	0.0436565	0.276634	0.335341	0.262258	deoxynucleotidyltransferase, terminal	BGD:BT11391,GeneID:281120	GO:0003677,GO:0003887,GO:0003912,GO:0005634,GO:0071897,GO:0006259,GO:0006304,GO:0046872	DNA binding|DNA-directed DNA polymerase activity|DNA nucleotidylexotransferase activity|nucleus|DNA biosynthetic process|DNA metabolic process|DNA modification|metal ion binding	bta03450,bta04640	Non-homologous end-joining|Hematopoietic cell lineage
DPEP3	28.5351	12.3955	44.6747	3.60411	1.84964	9.66e-08	4.14e-07	Up	0.171866	0.0292733	0.0688907	0.506316	0.537376	0.601096		BGD:BT13360,GeneID:618258	GO:0006508,GO:0007140,GO:0008235,GO:0008239,GO:0016021,GO:0016805,GO:0031225,GO:0046872	proteolysis|male meiosis|metalloexopeptidase activity|dipeptidyl-peptidase activity|integral component of membrane|dipeptidase activity|anchored component of membrane|metal ion binding
DPF3	10.9591	5.93284	15.9854	2.6944	1.42996	0.0104185	0.0229941	Up	0.0235441	0.0103613	0.0115412	0.0525091	0.0239453	0.037548		BGD:BT26023,GeneID:787359	GO:0007399,GO:0008270,GO:0071565	nervous system development|zinc ion binding|nBAF complex
DPP4	14.1515	4.7381	23.5648	4.97348	2.31426	1.16e-05	3.99e-05	Up	0.0904818	0.0825263	0.149989	0.562862	0.783451	0.405063	dipeptidyl-peptidase 4	GeneID:281122	GO:0002020,GO:0004252,GO:0005102,GO:0005576,GO:0006508,GO:0007155,GO:0008239,GO:0008284,GO:0009986,GO:0010716,GO:0016021,GO:0016324,GO:0030027,GO:0030054,GO:0030139,GO:0031258,GO:0031295,GO:0042803,GO:0043542,GO:0045121,GO:0071438	protease binding|serine-type endopeptidase activity|receptor binding|extracellular region|proteolysis|cell adhesion|dipeptidyl-peptidase activity|positive regulation of cell proliferation|cell surface|negative regulation of extracellular matrix disassembly|integral component of membrane|apical plasma membrane|lamellipodium|cell junction|endocytic vesicle|lamellipodium membrane|T cell costimulatio…	bta04974	Protein digestion and absorption
DPP7	844.265	451.479	1237.05	2.73999	1.45417	2.22e-103	1.14e-101	Up	12.9792	15.7028	12.7522	36.758	38.0829	36.4753	dipeptidyl-peptidase 7	GeneID:100125760	GO:0004185,GO:0005794,GO:0006508,GO:0008239,GO:0031982,GO:0070062	serine-type carboxypeptidase activity|Golgi apparatus|proteolysis|dipeptidyl-peptidase activity|vesicle|extracellular exosome
DPYSL3	6.85291	2.22299	11.4828	5.16549	2.36891	0.00136404	0.00351718	Up	0.00734356	0.039116	0.00809235	0.0665726	0.101452	0.0977049	dihydropyrimidinase-like 3	BGD:BT13153,GeneID:509796	GO:0005615,GO:0005829,GO:0010976,GO:0010977,GO:0016810,GO:0017124,GO:0030027,GO:0030336,GO:0030426,GO:0031941,GO:0035374,GO:0044297,GO:0048678,GO:0051017,GO:0051260,GO:0051491,GO:0051764,GO:0071345,GO:0070382	extracellular space|cytosol|positive regulation of neuron projection development|negative regulation of neuron projection development|hydrolase activity, acting on carbon-nitrogen (but not peptide) bonds|SH3 domain binding|lamellipodium|negative regulation of cell migration|growth cone|filamentous actin|chondroitin sulfate binding|cell body|response to axon injury|actin filament bundle assembly|p…
DRAM1	920.523	582.927	1258.12	2.15828	1.10988	1.2e-66	3.69e-65	Up	9.35324	8.89635	10.3453	21.5283	19.665	21.1466	DNA-damage regulated autophagy modulator 1	BGD:BT30173,GeneID:533992	GO:0005764,GO:0010506,GO:0016021	lysosome|regulation of autophagy|integral component of membrane
DSB	3.20576	0.628777	5.78274	9.1968	3.20113	0.0135199	0.0291304	Up	0	0	0	0.422082	0.323981	0.0764262	MHC class II antigen DS beta	GeneID:618722	GO:0002504,GO:0006955,GO:0016021,GO:0042613	antigen processing and presentation of peptide or polysaccharide antigen via MHC class II|immune response|integral component of membrane|MHC class II protein complex
DSN1	817.632	1122.37	512.892	0.456971	-1.12982	1.48e-63	4.32e-62	Down	18.8882	17.9159	19.7509	8.45572	8.70439	8.59793	DSN1, MIND kinetochore complex component, homolog (S. cerevisiae)	BGD:BT25835,GeneID:508271	GO:0000444,GO:0005634,GO:0005737,GO:0007059,GO:0051301	MIS12/MIND type complex|nucleus|cytoplasm|chromosome segregation|cell division
DTYMK	650.005	877.163	422.846	0.482061	-1.05271	5.21e-23	5.27e-22	Down	47.0013	46.3673	49.2607	25.182	21.699	24.3598	deoxythymidylate kinase (thymidylate kinase)	BGD:BT21679,GeneID:506946	GO:0004798,GO:0005524,GO:0005634,GO:0005739,GO:0005829,GO:0006227,GO:0006233,GO:0006235,GO:0009041,GO:0046939,GO:0046940,GO:0050145,GO:0071363	thymidylate kinase activity|ATP binding|nucleus|mitochondrion|cytosol|dUDP biosynthetic process|dTDP biosynthetic process|dTTP biosynthetic process|uridylate kinase activity|nucleotide phosphorylation|nucleoside monophosphate phosphorylation|nucleoside phosphate kinase activity|cellular response to growth factor stimulus	bta00240	Pyrimidine metabolism
DUSP27	201.593	276.504	126.682	0.458155	-1.12609	4.65e-19	3.97e-18	Down	1.97919	2.04761	1.83983	0.927115	1.01439	0.790751	dual specificity phosphatase 27 (putative)	BGD:BT17715,GeneID:100124500	GO:0006470,GO:0008138	protein dephosphorylation|protein tyrosine/serine/threonine phosphatase activity
DUSP4	9.44399	4.23968	14.6483	3.45505	1.78871	0.0157594	0.0335326	Up	0.142588	0.0658012	0.125098	0.509344	0.320491	0.151298	dual specificity phosphatase 4	BGD:BT26313,GeneID:540380	GO:0000188,GO:0001706,GO:0004725,GO:0005654,GO:0017017,GO:0035335	inactivation of MAPK activity|endoderm formation|protein tyrosine phosphatase activity|nucleoplasm|MAP kinase tyrosine/serine/threonine phosphatase activity|peptidyl-tyrosine dephosphorylation	bta04010	MAPK signaling pathway
DUSP6	446.379	629.348	263.409	0.418543	-1.25655	1.48e-46	3.07e-45	Down	11.0558	11.2569	10.6374	4.59179	4.71316	4.50289	dual specificity phosphatase 6	BGD:BT21785,GeneID:515310	GO:0000188,GO:0004725,GO:0005737,GO:0009953,GO:0017017,GO:0035335,GO:0040036,GO:0042663,GO:0043065,GO:0051409,GO:0060420,GO:0070373	inactivation of MAPK activity|protein tyrosine phosphatase activity|cytoplasm|dorsal/ventral pattern formation|MAP kinase tyrosine/serine/threonine phosphatase activity|peptidyl-tyrosine dephosphorylation|regulation of fibroblast growth factor receptor signaling pathway|regulation of endodermal cell fate specification|positive regulation of apoptotic process|response to nitrosative stress|regulat…	bta04010	MAPK signaling pathway
DUSP8	74.4561	43.5229	105.389	2.42147	1.27588	6.38e-07	2.54e-06	Up	0.314562	0.39903	0.408272	0.753523	0.849065	0.990453		BGD:BT22274,GeneID:615727	GO:0004725,GO:0008138,GO:0035335	protein tyrosine phosphatase activity|protein tyrosine/serine/threonine phosphatase activity|peptidyl-tyrosine dephosphorylation	bta04010	MAPK signaling pathway
DUT	2464.78	3303.21	1626.35	0.492354	-1.02223	1.35e-113	7.79e-112	Down	130.669	133.384	112.34	54.2518	57.1945	53.2781	deoxyuridine triphosphatase	BGD:BT15446,GeneID:507945	GO:0000287,GO:0004170,GO:0005737,GO:0006226,GO:0046081	magnesium ion binding|dUTP diphosphatase activity|cytoplasm|dUMP biosynthetic process|dUTP catabolic process	bta00240	Pyrimidine metabolism
DYNC1I1	222.21	130.323	314.097	2.41014	1.26912	6.5e-24	6.78e-23	Up	1.3138	1.28577	1.13951	2.81224	3.57692	3.04968	dynein, cytoplasmic 1, intermediate chain 1	BGD:BT21634,GeneID:613724	GO:0000777,GO:0000922,GO:0003774,GO:0005634,GO:0005868,GO:0005874,GO:0030507,GO:0031982,GO:0036464,GO:0047496,GO:0055037	condensed chromosome kinetochore|spindle pole|motor activity|nucleus|cytoplasmic dynein complex|microtubule|spectrin binding|vesicle|cytoplasmic ribonucleoprotein granule|vesicle transport along microtubule|recycling endosome	bta04145,bta04962,bta05132	Phagosome|Vasopressin-regulated water reabsorption|Salmonella infection
DYRK4	16.4977	2.31064	30.6847	13.2797	3.73115	1.83e-11	1.04e-10	Up	0	0	0	0.208075	0.267821	0.166678		BGD:BT18471,GeneID:531276	GO:0004674,GO:0005524,GO:0006468,GO:0043231	protein serine/threonine kinase activity|ATP binding|protein phosphorylation|intracellular membrane-bounded organelle
DYSF	10.793	5.30498	16.2811	3.06902	1.61778	0.00320285	0.00777947	Up	0.0146908	0.0265132	0.0212465	0.0685751	0.0559975	0.0748698	dysferlin, limb girdle muscular dystrophy 2B (autosomal recessive)	GeneID:508157	GO:0005509,GO:0005543,GO:0005886,GO:0006906,GO:0016021,GO:0030659,GO:0042383,GO:0001778,GO:0005544,GO:0005769,GO:0005770,GO:0030027,GO:0030139,GO:0030315,GO:0070062	calcium ion binding|phospholipid binding|plasma membrane|vesicle fusion|integral component of membrane|cytoplasmic vesicle membrane|sarcolemma|plasma membrane repair|calcium-dependent phospholipid binding|early endosome|late endosome|lamellipodium|endocytic vesicle|T-tubule|extracellular exosome
E2F8	637.092	941.136	333.047	0.353878	-1.49868	3.07e-86	1.24e-84	Down	8.17949	8.08657	8.33926	3.00027	2.79354	3.10621	E2F transcription factor 8	GeneID:786629	GO:0000122,GO:0000978,GO:0001047,GO:0001078,GO:0001890,GO:0002040,GO:0003700,GO:0003714,GO:0005634,GO:0005667,GO:0006351,GO:0008283,GO:0032466,GO:0032877,GO:0033301,GO:0042803,GO:0045944,GO:0060707,GO:0060718,GO:0070365	negative regulation of transcription from RNA polymerase II promoter|RNA polymerase II core promoter proximal region sequence-specific DNA binding|core promoter binding|transcriptional repressor activity, RNA polymerase II core promoter proximal region sequence-specific binding|placenta development|sprouting angiogenesis|transcription factor activity, sequence-specific DNA binding|transcription c…
ECM2	164.779	108.804	220.754	2.02892	1.02071	1.91e-13	1.23e-12	Up	1.60945	1.2854	1.30277	2.82405	2.92669	3.09132	extracellular matrix protein 2, female organ and adipocyte specific	BGD:BT16463,GeneID:533916	GO:0005614,GO:0008201,GO:0010811,GO:0030198,GO:0070052,GO:0005578,GO:0005615,GO:0007409	interstitial matrix|heparin binding|positive regulation of cell-substrate adhesion|extracellular matrix organization|collagen V binding|proteinaceous extracellular matrix|extracellular space|axonogenesis
ECT2	1797.21	2589.5	1004.92	0.388073	-1.3656	8.3e-160	7.53e-158	Down	21.2461	20.3899	21.2134	8.54732	8.48783	7.99209	epithelial cell transforming sequence 2 oncogene	GeneID:504746	GO:0000902,GO:0000910,GO:0004871,GO:0005089,GO:0005096,GO:0005634,GO:0005737,GO:0005923,GO:0017048,GO:0030496,GO:0032147,GO:0032154,GO:0032467,GO:0035023,GO:0035556,GO:0042307,GO:0042803,GO:0043065,GO:0043123,GO:0045666,GO:0051260,GO:0051988,GO:0070301,GO:0070830,GO:0071277,GO:0071479,GO:0090630,GO:0097149	cell morphogenesis|cytokinesis|signal transducer activity|Rho guanyl-nucleotide exchange factor activity|GTPase activator activity|nucleus|cytoplasm|bicellular tight junction|Rho GTPase binding|midbody|activation of protein kinase activity|cleavage furrow|positive regulation of cytokinesis|regulation of Rho protein signal transduction|intracellular signal transduction|positive regulation of prote…
EDAR	77.9731	30.7008	125.245	4.07954	2.02841	6.93e-18	5.62e-17	Up	0.334688	0.469429	0.233954	1.72265	1.44158	1.28304		GeneID:613947	GO:0001942,GO:0004872,GO:0005886,GO:0009888,GO:0010628,GO:0016021,GO:0042346,GO:0042475,GO:0043123,GO:0043473,GO:0045177,GO:0046330,GO:0060662	hair follicle development|receptor activity|plasma membrane|tissue development|positive regulation of gene expression|integral component of membrane|positive regulation of NF-kappaB import into nucleus|odontogenesis of dentin-containing tooth|positive regulation of I-kappaB kinase/NF-kappaB signaling|pigmentation|apical part of cell|positive regulation of JNK cascade|salivary gland cavitation	bta04060	Cytokine-cytokine receptor interaction
EDIL3	140.025	88.7109	191.34	2.15689	1.10895	7.46e-14	4.89e-13	Up	0.769626	0.907861	0.894673	1.99863	1.93731	2.00809		BGD:BT22924,GeneID:538062	GO:0005178,GO:0005509,GO:0010811,GO:0070062	integrin binding|calcium ion binding|positive regulation of cell-substrate adhesion|extracellular exosome
EDN1	627.959	407.72	848.197	2.08034	1.05682	2.61e-45	5.26e-44	Up	8.91031	9.00336	7.60453	17.8039	17.7925	18.554	endothelin 1	BGD:BT10530,GeneID:281137	GO:0000122,GO:0001516,GO:0001569,GO:0001666,GO:0001701,GO:0003100,GO:0005125,GO:0005179,GO:0005615,GO:0005829,GO:0006885,GO:0007166,GO:0007205,GO:0007507,GO:0007585,GO:0007589,GO:0008217,GO:0009953,GO:0010460,GO:0010613,GO:0010870,GO:0014032,GO:0014065,GO:0014824,GO:0014826,GO:0015758,GO:0019229,GO:0019722,GO:0030072,GO:0030185,GO:0030335,GO:0030818,GO:0031583,GO:0031707,GO:0031708,GO:0032269,GO:…	negative regulation of transcription from RNA polymerase II promoter|prostaglandin biosynthetic process|patterning of blood vessels|response to hypoxia|in utero embryonic development|regulation of systemic arterial blood pressure by endothelin|cytokine activity|hormone activity|extracellular space|cytosol|regulation of pH|cell surface receptor signaling pathway|protein kinase C-activating G-prote…	bta04668,bta04066,bta04916,bta04270,bta05410,bta04933	TNF signaling pathway|HIF-1 signaling pathway|Melanogenesis|Vascular smooth muscle contraction|Hypertrophic cardiomyopathy (HCM)|AGE-RAGE signaling pathway in diabetic complications
EDN2	16.6312	9.73691	23.5255	2.41612	1.27269	0.0061732	0.0142598	Up	0.424931	0.166865	0.380916	0.616045	0.944097	0.576137	endothelin 2	BGD:BT10032,GeneID:319094	GO:0001516,GO:0001659,GO:0002690,GO:0003100,GO:0005179,GO:0005615,GO:0005829,GO:0007204,GO:0008284,GO:0010460,GO:0014824,GO:0014826,GO:0019221,GO:0019229,GO:0019722,GO:0030593,GO:0031708,GO:0042116,GO:0045987,GO:0048016,GO:0048246,GO:0048286,GO:0060585,GO:0097009	prostaglandin biosynthetic process|temperature homeostasis|positive regulation of leukocyte chemotaxis|regulation of systemic arterial blood pressure by endothelin|hormone activity|extracellular space|cytosol|positive regulation of cytosolic calcium ion concentration|positive regulation of cell proliferation|positive regulation of heart rate|artery smooth muscle contraction|vein smooth muscle con…	bta04080,bta04270	Neuroactive ligand-receptor interaction|Vascular smooth muscle contraction
EEF1A2	36.1072	15.017	57.1973	3.80883	1.92935	4.08e-10	2.11e-09	Up	0.264624	0.258372	0.24398	0.850539	1.08099	1.03209	eukaryotic translation elongation factor 1 alpha 2	BGD:BT29330,GeneID:515233	GO:0003746,GO:0003924,GO:0005525,GO:0005622,GO:0005634,GO:0005853,GO:0006414,GO:0019901,GO:0043065,GO:0043209,GO:0090218	translation elongation factor activity|GTPase activity|GTP binding|intracellular|nucleus|eukaryotic translation elongation factor 1 complex|translational elongation|protein kinase binding|positive regulation of apoptotic process|myelin sheath|positive regulation of lipid kinase activity	bta03013,bta05134	RNA transport|Legionellosis
EFCAB5	78.542	116.658	40.4259	0.346533	-1.52893	6.76e-14	4.44e-13	Down	0.525576	0.550419	0.462985	0.164187	0.203263	0.187629		BGD:BT13109,GeneID:525878	GO:0005509	calcium ion binding
EGLN3	3333.49	1680.02	4986.95	2.96838	1.56968	3.8e-297	1.17e-294	Up	36.1427	36.4987	36.7682	112.04	107.946	108.253	egl nine homolog 3 (C. elegans)	BGD:BT29193,GeneID:535578	GO:0001666,GO:0005506,GO:0005634,GO:0005737,GO:0006919,GO:0018401,GO:0031418,GO:0031545,GO:0042127,GO:0055114	response to hypoxia|iron ion binding|nucleus|cytoplasm|activation of cysteine-type endopeptidase activity involved in apoptotic process|peptidyl-proline hydroxylation to 4-hydroxy-L-proline|L-ascorbic acid binding|peptidyl-proline 4-dioxygenase activity|regulation of cell proliferation|oxidation-reduction process	bta04066,bta05200,bta05211	HIF-1 signaling pathway|Pathways in cancer|Renal cell carcinoma
EGR1	3365.82	6502.08	229.56	0.0353057	-4.82396	0	0	Down	123.749	124.005	119.489	3.88954	3.97999	4.13095	early growth response 1	BGD:BT24351,GeneID:407125	GO:0000122,GO:0000977,GO:0001077,GO:0005654,GO:0005737,GO:0006366,GO:0009749,GO:0030217,GO:0030509,GO:0032868,GO:0033233,GO:0035035,GO:0035914,GO:0042981,GO:0045944,GO:0046872,GO:0061418,GO:0070498,GO:0071480,GO:0090090,GO:0003677,GO:0005634,GO:0006351,GO:0006355,GO:0071504,GO:0071506,GO:0072110,GO:0072303	negative regulation of transcription from RNA polymerase II promoter|RNA polymerase II regulatory region sequence-specific DNA binding|transcriptional activator activity, RNA polymerase II core promoter proximal region sequence-specific binding|nucleoplasm|cytoplasm|transcription from RNA polymerase II promoter|response to glucose|T cell differentiation|BMP signaling pathway|response to insulin|r…	bta05020,bta04933,bta05166	Prion diseases|AGE-RAGE signaling pathway in diabetic complications|HTLV-I infection
EGR2	23.0516	44.4139	1.68925	0.0380342	-4.71656	4.38e-20	3.94e-19	Down	0.815107	0.49842	0.57387	0	0.0342983	0.0492496		GeneID:100297981	GO:0000978,GO:0001077,GO:0001102,GO:0003682,GO:0005634,GO:0005737,GO:0006366,GO:0006611,GO:0007622,GO:0008045,GO:0014037,GO:0021612,GO:0021660,GO:0021666,GO:0030278,GO:0031625,GO:0035284,GO:0035914,GO:0042552,GO:0045444,GO:0045944,GO:0046872,GO:0071310	RNA polymerase II core promoter proximal region sequence-specific DNA binding|transcriptional activator activity, RNA polymerase II core promoter proximal region sequence-specific binding|RNA polymerase II activating transcription factor binding|chromatin binding|nucleus|cytoplasm|transcription from RNA polymerase II promoter|protein export from nucleus|rhythmic behavior|motor neuron axon guidanc…	bta05203,bta05166,bta05161	Viral carcinogenesis|HTLV-I infection|Hepatitis B
EGR3	4.06213	7.1791	0.945165	0.131655	-2.92516	0.0343293	0.0678984	Down	0.144514	0.0576136	0.277791	0.0395027	0.0227835	0	early growth response 3	BGD:BT28474,GeneID:526233	GO:0001938,GO:0002042,GO:0003677,GO:0005634,GO:0006351,GO:0006355,GO:0007274,GO:0007422,GO:0033089,GO:0035767,GO:0035924,GO:0043066,GO:0044344,GO:0045586,GO:0046872	positive regulation of endothelial cell proliferation|cell migration involved in sprouting angiogenesis|DNA binding|nucleus|transcription, DNA-templated|regulation of transcription, DNA-templated|neuromuscular synaptic transmission|peripheral nervous system development|positive regulation of T cell differentiation in thymus|endothelial cell chemotaxis|cellular response to vascular endothelial gro…	bta05203,bta05161	Viral carcinogenesis|Hepatitis B
EHD3	6633.07	3786.72	9479.41	2.50333	1.32385	8.59e-291	2.54e-288	Up	39.0378	39.5498	38.5615	96.9673	97.8119	99.0385	EH-domain containing 3	BGD:BT27831,GeneID:510183			bta04144	Endocytosis
EHHADH	625.257	406.966	843.549	2.07278	1.05156	1.09e-29	1.42e-28	Up	5.66373	5.89078	6.21131	11.6525	13.0585	11.6301	enoyl-CoA, hydratase/3-hydroxyacyl CoA dehydrogenase	GeneID:518852	GO:0003857,GO:0005102,GO:0005739,GO:0005777,GO:0006475,GO:0006635,GO:0019899,GO:0003824,GO:0008152	3-hydroxyacyl-CoA dehydrogenase activity|receptor binding|mitochondrion|peroxisome|internal protein amino acid acetylation|fatty acid beta-oxidation|enzyme binding|catalytic activity|metabolic process	bta01200,bta01212,bta00640,bta00650,bta00071,bta00280,bta00310,bta00380,bta00410,bta04146,bta03320	Carbon metabolism|Fatty acid metabolism|Propanoate metabolism|Butanoate metabolism|Fatty acid degradation|Valine, leucine and isoleucine degradation|Lysine degradation|Tryptophan metabolism|beta-Alanine metabolism|Peroxisome|PPAR signaling pathway
ELF3	4692.79	2475.45	6910.14	2.79147	1.48102	1.02141134306499e-313	3.41260049364901e-311	Up	55.6729	57.4875	54.2915	153.425	149.608	145.731	E74-like factor 3 (ets domain transcription factor, epithelial-specific )	BGD:BT16093,GeneID:508503	GO:0000978,GO:0000981,GO:0001077,GO:0001824,GO:0003713,GO:0005634,GO:0006357,GO:0006366,GO:0006954,GO:0030154,GO:0030198,GO:0030855,GO:0045892,GO:0045944,GO:0060056	RNA polymerase II core promoter proximal region sequence-specific DNA binding|RNA polymerase II transcription factor activity, sequence-specific DNA binding|transcriptional activator activity, RNA polymerase II core promoter proximal region sequence-specific binding|blastocyst development|transcription coactivator activity|nucleus|regulation of transcription from RNA polymerase II promoter|transc…
ELOVL2	36.5603	14.7633	58.3572	3.95285	1.98289	1.67e-10	8.85e-10	Up	0.344579	0.326388	0.69647	1.69932	1.94939	2.86217	ELOVL fatty acid elongase 2	GeneID:615756	GO:0005783,GO:0009922,GO:0016021,GO:0034626,GO:0042761	endoplasmic reticulum|fatty acid elongase activity|integral component of membrane|fatty acid elongation, polyunsaturated fatty acid|very long-chain fatty acid biosynthetic process	bta01212,bta00062,bta01040	Fatty acid metabolism|Fatty acid elongation|Biosynthesis of unsaturated fatty acids
ENDOU	22.3885	34.1761	10.6008	0.310181	-1.68882	1.23e-05	4.22e-05	Down	0.461684	0.391004	0.592479	0.235925	0.153695	0.148434	endonuclease, polyU-specific	GeneID:525399	GO:0003723,GO:0004521,GO:0005044,GO:0005576,GO:0005737,GO:0006508,GO:0006898,GO:0006955,GO:0007565,GO:0008236,GO:0030247,GO:0046872,GO:0090502	RNA binding|endoribonuclease activity|scavenger receptor activity|extracellular region|cytoplasm|proteolysis|receptor-mediated endocytosis|immune response|female pregnancy|serine-type peptidase activity|polysaccharide binding|metal ion binding|RNA phosphodiester bond hydrolysis, endonucleolytic
ENPP5	248.806	127.251	370.36	2.91046	1.54125	1.03e-39	1.79e-38	Up	1.5546	1.31973	1.38167	4.55344	4.02872	4.00578	ectonucleotide pyrophosphatase/phosphodiesterase 5 (putative)	GeneID:512304	GO:0003824,GO:0008152	catalytic activity|metabolic process
ENTPD7	1002.25	582.608	1421.89	2.44056	1.28721	1.57e-94	7.01e-93	Up	3.76433	4.01061	3.96763	9.47368	9.42207	9.81099		GeneID:100300490	GO:0016021,GO:0016787	integral component of membrane|hydrolase activity
ENTPD8	12.9112	5.47147	20.351	3.71948	1.8951	0.000501857	0.00139357	Up	0.211549	0.0540876	0	0.200785	0.422148	0.374632	ectonucleoside triphosphate diphosphohydrolase 8	BGD:BT12574,GeneID:515532	GO:0005524,GO:0005886,GO:0016021,GO:0016787,GO:0046872,GO:0009124,GO:0009133,GO:0017110,GO:0017111	ATP binding|plasma membrane|integral component of membrane|hydrolase activity|metal ion binding|nucleoside monophosphate biosynthetic process|nucleoside diphosphate biosynthetic process|nucleoside-diphosphatase activity|nucleoside-triphosphatase activity	bta00230,bta00240,bta05169	Purine metabolism|Pyrimidine metabolism|Epstein-Barr virus infection
EPB41L3	1295.77	679.571	1911.98	2.81351	1.49237	1.42e-149	1.18e-147	Up	3.03826	3.33725	3.89741	10.0546	9.52307	10.1947	erythrocyte membrane protein band 4.1-like 3	BGD:BT12625,GeneID:532616	GO:0001558,GO:0002175,GO:0003779,GO:0005198,GO:0005737,GO:0005856,GO:0005911,GO:0007016,GO:0008360,GO:0019898,GO:0030673,GO:0030866,GO:0030913,GO:0033270,GO:0043217,GO:0044224,GO:0048812,GO:0071205,GO:0072659	regulation of cell growth|protein localization to paranode region of axon|actin binding|structural molecule activity|cytoplasm|cytoskeleton|cell-cell junction|cytoskeletal anchoring at plasma membrane|regulation of cell shape|extrinsic component of membrane|axolemma|cortical actin cytoskeleton organization|paranodal junction assembly|paranode region of axon|myelin maintenance|juxtaparanode region…	bta04530	Tight junction
EPHB2	2289.38	1452.51	3126.24	2.1523	1.10588	1.04e-92	4.55e-91	Up	15.0442	14.9781	13.2573	31.0908	32.5715	29.309	EPH receptor B2	BGD:BT27036,GeneID:535137	GO:0001525,GO:0001655,GO:0005005,GO:0005102,GO:0005524,GO:0005887,GO:0007413,GO:0007612,GO:0008046,GO:0018108,GO:0021631,GO:0021952,GO:0022038,GO:0030424,GO:0030425,GO:0031290,GO:0042472,GO:0042802,GO:0043025,GO:0048013,GO:0048170,GO:0048593,GO:0050771,GO:0050878,GO:0051965,GO:0060021,GO:0060997,GO:0071679	angiogenesis|urogenital system development|transmembrane-ephrin receptor activity|receptor binding|ATP binding|integral component of plasma membrane|axonal fasciculation|learning|axon guidance receptor activity|peptidyl-tyrosine phosphorylation|optic nerve morphogenesis|central nervous system projection neuron axonogenesis|corpus callosum development|axon|dendrite|retinal ganglion cell axon guida…	bta04360	Axon guidance
EPHX2	8.82003	4.91207	12.728	2.59117	1.3736	0.0375308	0.0735754	Up	0.0159402	0.0629268	0.0176657	0.145139	0.110037	0.177439	epoxide hydrolase 2, cytoplasmic	BGD:BT28386,GeneID:511716	GO:0000287,GO:0004301,GO:0005102,GO:0005777,GO:0005829,GO:0010628,GO:0015643,GO:0016787,GO:0042577,GO:0042632,GO:0042803,GO:0046272,GO:0046839,GO:0070062,GO:0090181	magnesium ion binding|epoxide hydrolase activity|receptor binding|peroxisome|cytosol|positive regulation of gene expression|toxic substance binding|hydrolase activity|lipid phosphatase activity|cholesterol homeostasis|protein homodimerization activity|stilbene catabolic process|phospholipid dephosphorylation|extracellular exosome|regulation of cholesterol metabolic process	bta00590,bta04146	Arachidonic acid metabolism|Peroxisome
EQTN	8.08998	1.9862	14.1938	7.14619	2.83717	0.000101966	0.000311877	Up	0.0306601	0.0196875	0.0173789	0.0936184	0.0705624	0.103465		GeneID:615968	GO:0002079,GO:0002081,GO:0005634,GO:0005769,GO:0005886,GO:0006897,GO:0007342,GO:0016021,GO:0060478	inner acrosomal membrane|outer acrosomal membrane|nucleus|early endosome|plasma membrane|endocytosis|fusion of sperm to egg plasma membrane|integral component of membrane|acrosomal vesicle exocytosis
ERCC6L	520.724	715.546	325.901	0.455458	-1.13461	1.69e-22	1.68e-21	Down	6.21219	6.99279	6.65195	3.0427	3.31436	3.08179	excision repair cross-complementing rodent repair deficiency, complementation group 6-like	GeneID:782916	GO:0000777,GO:0003677,GO:0004386,GO:0005524,GO:0005654,GO:0005737,GO:0005813,GO:0005886,GO:0007067,GO:0051301	condensed chromosome kinetochore|DNA binding|helicase activity|ATP binding|nucleoplasm|cytoplasm|centrosome|plasma membrane|mitotic nuclear division|cell division
EREG	376.511	208.431	544.59	2.61281	1.3856	1.1e-47	2.34e-46	Up	3.86039	3.51664	3.30567	9.60101	9.23515	9.07612		GeneID:100295476	GO:0005154,GO:0005615,GO:0007173,GO:0007267,GO:0008083,GO:0008284,GO:0008285,GO:0009299,GO:0016021,GO:0019221,GO:0043616,GO:0045089,GO:0045410,GO:0045740,GO:0045840,GO:0045860,GO:0045892,GO:0048146,GO:0051151	epidermal growth factor receptor binding|extracellular space|epidermal growth factor receptor signaling pathway|cell-cell signaling|growth factor activity|positive regulation of cell proliferation|negative regulation of cell proliferation|mRNA transcription|integral component of membrane|cytokine-mediated signaling pathway|keratinocyte proliferation|positive regulation of innate immune response|p…	bta04012	ErbB signaling pathway
ESCO2	494.526	720.266	268.786	0.373177	-1.42207	2.14e-63	6.22e-62	Down	8.26042	8.34367	8.54265	3.2907	3.02843	2.97228	establishment of cohesion 1 homolog 2 (S. cerevisiae)	BGD:BT15196,GeneID:538949	GO:0001741,GO:0002244,GO:0004468,GO:0005794,GO:0006275,GO:0006302,GO:0007059,GO:0010369,GO:0031618,GO:0034421,GO:0035861,GO:0071168	XY body|hematopoietic progenitor cell differentiation|lysine N-acetyltransferase activity, acting on acetyl phosphate as donor|Golgi apparatus|regulation of DNA replication|double-strand break repair|chromosome segregation|chromocenter|nuclear pericentric heterochromatin|post-translational protein acetylation|site of double-strand break|protein localization to chromatin
ESM1	1052.5	1680.9	424.094	0.252302	-1.98678	6.03e-212	1.01e-209	Down	38.3737	38.6276	38.9902	9.52168	9.72286	10.4447	endothelial cell-specific molecule 1	BGD:BT21873,GeneID:539571	GO:0001525,GO:0001558,GO:0002040,GO:0005171,GO:0005178,GO:0005520,GO:0005576,GO:0008284,GO:1902204	angiogenesis|regulation of cell growth|sprouting angiogenesis|hepatocyte growth factor receptor binding|integrin binding|insulin-like growth factor binding|extracellular region|positive regulation of cell proliferation|positive regulation of hepatocyte growth factor receptor signaling pathway
ESPL1	1712.7	2547.12	878.277	0.344812	-1.53612	7.9e-100	3.84e-98	Down	15.4826	15.2949	16.1786	5.01088	5.39057	5.67631	extra spindle pole bodies homolog 1 (S. cerevisiae)	BGD:BT24732,GeneID:506740	GO:0000070,GO:0000212,GO:0004197,GO:0005634,GO:0005737,GO:0005813,GO:0006508,GO:0045143,GO:0051307,GO:0072686,GO:1901970	mitotic sister chromatid segregation|meiotic spindle organization|cysteine-type endopeptidase activity|nucleus|cytoplasm|centrosome|proteolysis|homologous chromosome segregation|meiotic chromosome separation|mitotic spindle|positive regulation of mitotic sister chromatid separation	bta04110,bta04114	Cell cycle|Oocyte meiosis
ESPN	65.9029	43.8816	87.9242	2.00367	1.00264	0.0011806	0.0030811	Up	0.455047	0.262472	0.449489	1.02276	0.802313	0.603892		GeneID:539821	GO:0005903,GO:0007626,GO:0015629,GO:0030046,GO:0032426,GO:0051015,GO:0051491,GO:0051494	brush border|locomotory behavior|actin cytoskeleton|parallel actin filament bundle assembly|stereocilium tip|actin filament binding|positive regulation of filopodium assembly|negative regulation of cytoskeleton organization
ETV4	170.012	241.22	98.8035	0.409599	-1.28772	1.01e-20	9.34e-20	Down	2.01542	2.22448	1.85191	0.895142	0.838232	0.647538		GeneID:533129	GO:0000978,GO:0000981,GO:0005634,GO:0005730,GO:0006357,GO:0008045,GO:0030154,GO:0033600,GO:0045944,GO:0048863,GO:0060444,GO:0060762	RNA polymerase II core promoter proximal region sequence-specific DNA binding|RNA polymerase II transcription factor activity, sequence-specific DNA binding|nucleus|nucleolus|regulation of transcription from RNA polymerase II promoter|motor neuron axon guidance|cell differentiation|negative regulation of mammary gland epithelial cell proliferation|positive regulation of transcription from RNA pol…	bta05202	Transcriptional misregulation in cancers
ETV5	479.682	718.139	241.226	0.335904	-1.57388	3.98e-66	1.22e-64	Down	7.27357	7.6408	8.06096	2.60176	2.79105	2.26125	ets variant 5	BGD:BT27170,GeneID:541166	GO:0000977,GO:0000981,GO:0001228,GO:0005634,GO:0005654,GO:0005886,GO:0006357,GO:0006366,GO:0007274,GO:0007626,GO:0030154,GO:0034599,GO:0045944,GO:0050807,GO:0060762,GO:0071340	RNA polymerase II regulatory region sequence-specific DNA binding|RNA polymerase II transcription factor activity, sequence-specific DNA binding|transcriptional activator activity, RNA polymerase II transcription regulatory region sequence-specific binding|nucleus|nucleoplasm|plasma membrane|regulation of transcription from RNA polymerase II promoter|transcription from RNA polymerase II promoter|…	bta05202	Transcriptional misregulation in cancers
EVI2A	6.171	9.10813	3.23387	0.355053	-1.49389	0.0419299	0.0809772	Down	0.347655	0.135411	0.337722	0.110232	0.0933295	0.0606791	ecotropic viral integration site 2A	BGD:BT29249,GeneID:528920	GO:0016021	integral component of membrane
EXO1	323.311	432.446	214.176	0.495265	-1.01373	1.51e-23	1.56e-22	Down	2.24276	2.35047	2.395	1.2762	1.08351	1.27105		BGD:BT14545,GeneID:506390	GO:0002455,GO:0003677,GO:0003682,GO:0005654,GO:0005737,GO:0006298,GO:0016446,GO:0045145,GO:0045190,GO:0048256,GO:0051908,GO:0090305	humoral immune response mediated by circulating immunoglobulin|DNA binding|chromatin binding|nucleoplasm|cytoplasm|mismatch repair|somatic hypermutation of immunoglobulin genes|single-stranded DNA 5'-3' exodeoxyribonuclease activity|isotype switching|flap endonuclease activity|double-stranded DNA 5'-3' exodeoxyribonuclease activity|nucleic acid phosphodiester bond hydrolysis	bta03430	Mismatch repair
EZH2	1833.5	2565.9	1101.09	0.429126	-1.22053	2.8e-131	2.02e-129	Down	26.4444	26.7323	25.5525	11.3842	11.0384	11.5929	enhancer of zeste homolog 2 (Drosophila)	BGD:BT10727,GeneID:509106	GO:0000790,GO:0001047,GO:0003723,GO:0005737,GO:0006306,GO:0010718,GO:0014013,GO:0014834,GO:0018024,GO:0021695,GO:0031490,GO:0034244,GO:0035098,GO:0042127,GO:0042752,GO:0043021,GO:0043406,GO:0043433,GO:0043547,GO:0043565,GO:0045120,GO:0045605,GO:0045814,GO:0048387,GO:0051154,GO:0070301,GO:0070314,GO:0070734,GO:0071168,GO:2000134	nuclear chromatin|core promoter binding|RNA binding|cytoplasm|DNA methylation|positive regulation of epithelial to mesenchymal transition|regulation of gliogenesis|skeletal muscle satellite cell maintenance involved in skeletal muscle regeneration|histone-lysine N-methyltransferase activity|cerebellar cortex development|chromatin DNA binding|negative regulation of transcription elongation from RN…	bta05206	MicroRNAs in cancer
F11	104.403	47.0879	161.717	3.43437	1.78004	5.57e-23	5.62e-22	Up	0.564193	0.619023	0.598283	1.86818	2.17505	2.20312	coagulation factor XI	BGD:BT10101,GeneID:407998	GO:0004252,GO:0005615,GO:0031639,GO:0051919,GO:0070062,GO:0005576,GO:0006508,GO:0007596,GO:0008201	serine-type endopeptidase activity|extracellular space|plasminogen activation|positive regulation of fibrinolysis|extracellular exosome|extracellular region|proteolysis|blood coagulation|heparin binding	bta04610	Complement and coagulation cascades
F5	752.669	283.965	1221.37	4.30115	2.10472	6.35e-178	6.98e-176	Up	1.20397	1.26949	1.42899	5.42092	5.70972	5.48052	coagulation factor V (proaccelerin, labile factor)	GeneID:280687	GO:0005507,GO:0005615,GO:0007596,GO:0008015,GO:0016020,GO:0031091,GO:1903561,GO:0005576,GO:0030168	copper ion binding|extracellular space|blood coagulation|blood circulation|membrane|platelet alpha granule|extracellular vesicle|extracellular region|platelet activation	bta04610	Complement and coagulation cascades
FABP3	808.82	383.219	1234.42	3.22119	1.68759	1.52e-129	1.07e-127	Up	22.3077	23.4679	22.9019	76.2487	72.6849	71.3888	fatty acid binding protein 3, muscle and heart (mammary-derived growth inhibitor)	BGD:BT11568,GeneID:281758	GO:0005215,GO:0005615,GO:0005759,GO:0006810,GO:0008092,GO:0070062,GO:0070538	transporter activity|extracellular space|mitochondrial matrix|transport|cytoskeletal protein binding|extracellular exosome|oleic acid binding	bta03320	PPAR signaling pathway
FAIM3	52.8377	30.2853	75.39	2.48932	1.31575	4.09e-08	1.81e-07	Up	0.231206	0.426369	0.368319	0.988133	0.870685	0.886647		BGD:BT13484,GeneID:511564
FAM105A	138.416	75.9968	200.836	2.64269	1.40201	1.13e-19	1e-18	Up	1.25785	0.918158	0.903959	2.79563	2.34024	2.67516	family with sequence similarity 105, member A	GeneID:534389
FAM107A	268.24	401.386	135.094	0.336569	-1.57103	1.43e-44	2.81e-43	Down	6.08499	5.57803	5.41476	2.06545	1.80577	1.79272	family with sequence similarity 107, member A	GeneID:538515
FAM115C	360.098	198.531	521.664	2.62761	1.39375	1.29e-46	2.67e-45	Up	1.82671	1.92562	2.14533	4.97652	4.73356	5.18174	family with sequence similarity 115, member C	GeneID:510320
FAM122B	1101.69	1488.97	714.419	0.479808	-1.05947	8.17e-28	9.97e-27	Down	25.2648	26.4906	22.9199	13.0941	12.2762	11.6148	family with sequence similarity 122B	BGD:BT27868,GeneID:787049
FAM126A	1785.63	2442.4	1128.86	0.462193	-1.11343	1.2e-83	4.71e-82	Down	18.0497	17.5862	17.6334	8.5306	8.44351	8.15154		BGD:BT20983,GeneID:540584	GO:0005737,GO:0005886	cytoplasm|plasma membrane
FAM150B	14.5474	20.2793	8.81553	0.434705	-1.20189	0.0125931	0.0273136	Down	0.471929	0.732491	0.682072	0.156194	0.445988	0.301333		BGD:BT25805,GeneID:616690
FAM166A	8.85321	4.21483	13.4916	3.20098	1.67851	0.00706484	0.0161272	Up	0	0.0298528	0	0.0623489	0.119598	0.0226801		GeneID:618445	GO:0005634	nucleus
FAM213A	16.1958	4.96924	27.4223	5.51841	2.46425	2.14e-07	8.91e-07	Up	0.0550349	0.213625	0.154897	0.872116	0.607222	0.652936	chromosome 28 open reading frame, human C10orf58	BGD:BT28180,GeneID:534049	GO:0005739,GO:0016209,GO:0045670,GO:0055114,GO:0070062,GO:0098869	mitochondrion|antioxidant activity|regulation of osteoclast differentiation|oxidation-reduction process|extracellular exosome|cellular oxidant detoxification
FAM216A	175.555	262.408	88.7023	0.338033	-1.56477	4.34e-30	5.72e-29	Down	6.76175	7.22034	7.09447	2.26453	2.53503	2.11182	chromosome 17 open reading frame, human C12orf24	BGD:BT18373,GeneID:616613
FAM217A	1.37595	2.7519	0	0	#NAME?	0.0486515	0.0924909	Down	0.0325601	0.0634554	0.0181001	0	0	0		GeneID:617315
FAM221A	7.72114	3.51103	11.9312	3.39822	1.76478	0.0125613	0.0272483	Up	0.159625	0.0522078	0.133352	0.483579	0.326419	0.531669	family with sequence similarity 221, member A	GeneID:505226
FAM229A	20.7125	12.3594	29.0656	2.3517	1.23371	0.00133668	0.00345116	Up	0.273262	0.476926	0.165816	0.609858	0.265174	0.620734	uncharacterized LOC614396	BGD:BT22049,GeneID:614396
FAM229B	36.794	22.7822	50.8058	2.23006	1.15709	9.2e-05	0.000283378	Up	0.553829	0.877234	1.17863	2.38732	2.1395	2.12335	protein FAM229B	GeneID:777592
FAM47E	139.689	85.457	193.92	2.26922	1.18219	9.61e-15	6.6e-14	Up	0.952851	0.701639	0.787354	1.54158	1.8224	1.85481		BGD:BT18692,GeneID:508540
FAM49A	323.103	182.023	464.184	2.55014	1.35058	3.02e-40	5.37e-39	Up	2.84609	3.2952	2.49433	7.14474	6.57503	6.74021	family with sequence similarity 49, member A	BGD:BT15818,GeneID:504763	GO:0005622	intracellular
FAM64A	872.613	1334.39	410.831	0.307878	-1.69957	2.31e-58	6.01e-57	Down	20.8949	20.0717	22.1064	6.84423	6.34661	6.24025	family with sequence similarity 64, member A	GeneID:540455
FAM71A	22.1778	33.5474	10.8083	0.32218	-1.63406	0.000746989	0.00201928	Down	0.297016	0.260513	0.428652	0.178001	0.128215	0.020578	family with sequence similarity 71, member A	GeneID:616153
FAM71E2	237.704	360.305	115.103	0.319459	-1.6463	2.81e-35	4.31e-34	Down	4.04741	4.24676	4.45904	1.36027	1.63819	1.09365		GeneID:100336228
FAM71F1	4.16765	7.39013	0.945165	0.127896	-2.96696	0.00543597	0.0126705	Down	0.0509544	0.0399347	0.0681918	0.0103245	0.0117235	0	family with sequence similarity 71, member F1	GeneID:539444	GO:0005634	nucleus
FAM72A	221.682	362.776	80.5887	0.222145	-2.17043	8.06e-64	2.36e-62	Down	7.85235	7.79914	7.98954	1.74278	2.06911	1.60083	family with sequence similarity 72, member A	BGD:BT19108,GeneID:616965	GO:0005739	mitochondrion
FAM83D	760.652	1116.58	404.723	0.362466	-1.46408	3.31e-96	1.52e-94	Down	26.7098	27.2548	25.8225	9.16128	9.68329	9.28047	family with sequence similarity 83, member D	BGD:BT17424,GeneID:508561	GO:0001837,GO:0005737,GO:0007067,GO:0008017,GO:0008283,GO:0016477,GO:0032006,GO:0042176,GO:0051301,GO:0051310,GO:0070372,GO:0097431,GO:1902480,GO:1902808	epithelial to mesenchymal transition|cytoplasm|mitotic nuclear division|microtubule binding|cell proliferation|cell migration|regulation of TOR signaling|regulation of protein catabolic process|cell division|metaphase plate congression|regulation of ERK1 and ERK2 cascade|mitotic spindle pole|protein localization to mitotic spindle|positive regulation of cell cycle G1/S phase transition
FAM83E	3.06102	0	6.12203	Inf	Inf	0.000684415	0.00186198	Up	0	0	0	0.0942018	0.0676693	0.0766735		GeneID:100851343	GO:0019901	protein kinase binding
FANCD2	778.201	1072.54	483.867	0.451143	-1.14834	1.62e-40	2.9e-39	Down	6.40683	6.83633	7.29208	3.02712	3.31057	2.87706	Fanconi anemia, complementation group D2	BGD:BT19730,GeneID:515845	GO:0000793,GO:0005730,GO:0005737,GO:0006281,GO:0007129,GO:0007276,GO:0010332,GO:0070182	condensed chromosome|nucleolus|cytoplasm|DNA repair|synapsis|gamete generation|response to gamma radiation|DNA polymerase binding	bta03460	Fanconi anemia pathway
FAS	608.598	330.137	887.059	2.68694	1.42596	2.06e-75	7.21e-74	Up	5.42282	4.97905	5.80811	15.1494	15.0311	13.9283	Fas (TNF receptor superfamily, member 6)	BGD:BT10380,GeneID:282488	GO:0002377,GO:0003014,GO:0005031,GO:0005634,GO:0005737,GO:0005887,GO:0006924,GO:0006925,GO:0006954,GO:0006955,GO:0007420,GO:0007623,GO:0008625,GO:0009636,GO:0009897,GO:0010467,GO:0019724,GO:0019900,GO:0031265,GO:0032464,GO:0032496,GO:0033209,GO:0042127,GO:0042802,GO:0043005,GO:0043066,GO:0043281,GO:0043410,GO:0045060,GO:0045121,GO:0045619,GO:0045637,GO:0048536,GO:0050869,GO:0051260,GO:0051384,GO:…	immunoglobulin production|renal system process|tumor necrosis factor-activated receptor activity|nucleus|cytoplasm|integral component of plasma membrane|activation-induced cell death of T cells|inflammatory cell apoptotic process|inflammatory response|immune response|brain development|circadian rhythm|extrinsic apoptotic signaling pathway via death domain receptors|response to toxic substance|ext…	bta04010,bta04668,bta04060,bta04210,bta04115,bta04650,bta05200,bta05205,bta05320,bta05330,bta05332,bta05010,bta04940,bta04932,bta05162,bta05164,bta05161,bta05168,bta05142,bta05143	MAPK signaling pathway|TNF signaling pathway|Cytokine-cytokine receptor interaction|Apoptosis|p53 signaling pathway|Natural killer cell mediated cytotoxicity|Pathways in cancer|Proteoglycans in cancer|Autoimmune thyroid disease|Allograft rejection|Graft-versus-host disease|Alzheimer's disease|Type I diabetes mellitus|Non-alcoholic fatty liver disease (NAFLD)|Measles|Influenza A|Hepatitis B|Herpes…
FBLN1	671.729	899.488	443.971	0.493582	-1.01864	4.72e-44	9.13e-43	Down	15.1558	17.3126	15.0534	8.22807	8.02942	7.07701	fibulin 1	BGD:BT11895,GeneID:514588	GO:0001968,GO:0005178,GO:0005201,GO:0005509,GO:0005577,GO:0005604,GO:0008022,GO:0010628,GO:0010952,GO:0016504,GO:0030198,GO:0042802,GO:0048146,GO:0070051,GO:0070062,GO:0070373,GO:0071953,GO:0072378,GO:1900025,GO:1904188,GO:1904237,GO:2000146,GO:2000647,GO:2001202	fibronectin binding|integrin binding|extracellular matrix structural constituent|calcium ion binding|fibrinogen complex|basement membrane|protein C-terminus binding|positive regulation of gene expression|positive regulation of peptidase activity|peptidase activator activity|extracellular matrix organization|identical protein binding|positive regulation of fibroblast proliferation|fibrinogen bindi…
FBN2	260.297	140.857	379.737	2.6959	1.43077	1.36e-35	2.11e-34	Up	0.561228	0.441087	0.603594	1.44883	1.5903	1.42603	fibrillin 2	BGD:BT10258,GeneID:540017	GO:0001527,GO:0005201,GO:0005509,GO:0009653,GO:0016021,GO:0030326,GO:0030501,GO:0031012,GO:0035583,GO:0043010,GO:0045669,GO:0048048,GO:0060346,GO:0090287,GO:0005578,GO:0016020	microfibril|extracellular matrix structural constituent|calcium ion binding|anatomical structure morphogenesis|integral component of membrane|embryonic limb morphogenesis|positive regulation of bone mineralization|extracellular matrix|sequestering of TGFbeta in extracellular matrix|camera-type eye development|positive regulation of osteoblast differentiation|embryonic eye morphogenesis|bone trabe…
FBXO30	673.321	431.865	914.777	2.1182	1.08284	2.08e-50	4.65e-49	Up	5.07259	5.33455	5.33761	11.0699	11.1471	11.9478	F-box protein 30	BGD:BT29775,GeneID:539435	GO:0008270,GO:0016567,GO:0061630	zinc ion binding|protein ubiquitination|ubiquitin protein ligase activity
FBXO5	223.814	319.215	128.413	0.402277	-1.31374	7.92e-28	9.68e-27	Down	7.32439	7.00177	7.37966	2.21591	3.86088	2.48748	F-box protein 5	GeneID:515080	GO:0001556,GO:0005634,GO:0005654,GO:0005737,GO:0005819,GO:0007057,GO:0007088,GO:0016050,GO:0019901,GO:0045835,GO:0046785,GO:0051436	oocyte maturation|nucleus|nucleoplasm|cytoplasm|spindle|spindle assembly involved in female meiosis I|regulation of mitotic nuclear division|vesicle organization|protein kinase binding|negative regulation of meiotic nuclear division|microtubule polymerization|negative regulation of ubiquitin-protein ligase activity involved in mitotic cell cycle	bta04114	Oocyte meiosis
FCGR2B	42.3666	18.3245	66.4086	3.62403	1.85759	3.26e-11	1.82e-10	Up	0.227067	0.326044	0.205933	0.730167	0.878572	0.924432	Fc fragment of IgG, low affinity IIb, receptor (CD32)	GeneID:282229	GO:0016021	integral component of membrane	bta04145,bta04662,bta04666,bta04380,bta05150,bta05152,bta05162	Phagosome|B cell receptor signaling pathway|Fc gamma R-mediated phagocytosis|Osteoclast differentiation|Staphylococcus aureus infection|Tuberculosis|Measles
FCN1	32.6893	19.3871	45.9915	2.37228	1.24627	7.11e-05	0.000222194	Up	0.439767	0.282353	0.36154	1.07945	1.17702	0.672279	ficolin (collagen/fibrinogen domain containing) 1	GeneID:497016
FFAR4	160.167	81.7634	238.57	2.9178	1.54488	6.13e-27	7.24e-26	Up	1.58815	1.71179	1.98578	4.61609	5.02753	5.57917		BGD:BT29950,GeneID:533266	GO:0005504,GO:0005887,GO:0007186,GO:0008527,GO:0010827,GO:0030139,GO:0043066,GO:0045444,GO:0046879,GO:0050710,GO:0050728,GO:0050912,GO:0070374,GO:0032870,GO:0042277,GO:1901652	fatty acid binding|integral component of plasma membrane|G-protein coupled receptor signaling pathway|taste receptor activity|regulation of glucose transport|endocytic vesicle|negative regulation of apoptotic process|fat cell differentiation|hormone secretion|negative regulation of cytokine secretion|negative regulation of inflammatory response|detection of chemical stimulus involved in sensory p…
FGB	56.6771	12.0645	101.29	8.39569	3.06965	1.21e-28	1.51e-27	Up	0.172888	0.0884659	0.065524	1.24189	1.20389	1.05562	fibrinogen beta chain	GeneID:510522	GO:0005102,GO:0005198,GO:0005577,GO:0005938,GO:0007160,GO:0007165,GO:0009897,GO:0030674,GO:0031091,GO:0031639,GO:0034116,GO:0042730,GO:0043152,GO:0045907,GO:0045921,GO:0050714,GO:0050839,GO:0051087,GO:0051258,GO:0051592,GO:0070062,GO:0070374,GO:0070527,GO:0072378,GO:0072562,GO:0090277,GO:1902042,GO:2000352,GO:0001948,GO:0002250,GO:0030168,GO:0045087	receptor binding|structural molecule activity|fibrinogen complex|cell cortex|cell-matrix adhesion|signal transduction|external side of plasma membrane|protein binding, bridging|platelet alpha granule|plasminogen activation|positive regulation of heterotypic cell-cell adhesion|fibrinolysis|induction of bacterial agglutination|positive regulation of vasoconstriction|positive regulation of exocytosi…	bta04610,bta04611	Complement and coagulation cascades|Platelet activation
FGF1	3.57199	0.59737	6.54661	10.959	3.45405	0.00679481	0.0155697	Up	0.0265017	0	0	0.0669284	0.0761028	0.0885053	fibroblast growth factor 1 (acidic)	BGD:BT11042,GeneID:281160	GO:0000187,GO:0001525,GO:0001759,GO:0005104,GO:0005178,GO:0005515,GO:0005576,GO:0005578,GO:0005615,GO:0005654,GO:0005829,GO:0005938,GO:0008083,GO:0008201,GO:0008284,GO:0008543,GO:0010595,GO:0030154,GO:0030324,GO:0030335,GO:0032148,GO:0034605,GO:0044548,GO:0045542,GO:0045766,GO:0045944,GO:0050679,GO:0051781,GO:0060681,GO:0072163,GO:1901509,GO:1902533,GO:1903672,GO:2000544	activation of MAPK activity|angiogenesis|organ induction|fibroblast growth factor receptor binding|integrin binding|protein binding|extracellular region|proteinaceous extracellular matrix|extracellular space|nucleoplasm|cytosol|cell cortex|growth factor activity|heparin binding|positive regulation of cell proliferation|fibroblast growth factor receptor signaling pathway|positive regulation of end…	bta04014,bta04015,bta04010,bta04390,bta04151,bta04810,bta05200,bta05218	Ras signaling pathway|Rap1 signaling pathway|MAPK signaling pathway|Hippo signaling pathway|PI3K-Akt signaling pathway|Regulation of actin cytoskeleton|Pathways in cancer|Melanoma
FGF21	27.9257	50.3157	5.53568	0.110019	-3.18418	6.82e-16	5e-15	Down	0.864553	1.02306	1.39263	0.0721541	0.136852	0.104676		BGD:BT10468,GeneID:785576	GO:0005104,GO:0005615,GO:0008083,GO:0008284,GO:0032094,GO:0046326,GO:0070374,GO:0090080	fibroblast growth factor receptor binding|extracellular space|growth factor activity|positive regulation of cell proliferation|response to food|positive regulation of glucose import|positive regulation of ERK1 and ERK2 cascade|positive regulation of MAPKKK cascade by fibroblast growth factor receptor signaling pathway	bta04014,bta04015,bta04010,bta04151,bta04810,bta05200,bta05218	Ras signaling pathway|Rap1 signaling pathway|MAPK signaling pathway|PI3K-Akt signaling pathway|Regulation of actin cytoskeleton|Pathways in cancer|Melanoma
FGFR3	197.469	281.774	113.164	0.401612	-1.31613	9.47e-25	1.03e-23	Down	4.48842	4.86469	4.66868	1.92252	1.83259	1.51914	fibroblast growth factor receptor 3	GeneID:281769	GO:0005007,GO:0005524,GO:0005783,GO:0005794,GO:0005887,GO:0008284,GO:0010518,GO:0017134,GO:0018108,GO:0030133,GO:0042511,GO:0042517,GO:0043552,GO:0046777,GO:0070374,GO:1902178	fibroblast growth factor-activated receptor activity|ATP binding|endoplasmic reticulum|Golgi apparatus|integral component of plasma membrane|positive regulation of cell proliferation|positive regulation of phospholipase activity|fibroblast growth factor binding|peptidyl-tyrosine phosphorylation|transport vesicle|positive regulation of tyrosine phosphorylation of Stat1 protein|positive regulation …	bta04014,bta04015,bta04010,bta04151,bta04144,bta04810,bta04550,bta05200,bta05230,bta05206,bta05219	Ras signaling pathway|Rap1 signaling pathway|MAPK signaling pathway|PI3K-Akt signaling pathway|Endocytosis|Regulation of actin cytoskeleton|Signaling pathways regulating pluripotency of stem cells|Pathways in cancer|Central carbon metabolism in cancer|MicroRNAs in cancer|Bladder cancer
FGR	17.874	1.28896	34.4589	26.7339	4.7406	3.28e-15	2.31e-14	Up	0.00613671	0	0.0201759	0.233282	0.210413	0.175114	Gardner-Rasheed feline sarcoma viral (v-fgr) oncogene homolog	BGD:BT22872,GeneID:516133	GO:0001784,GO:0004715,GO:0005102,GO:0005524,GO:0007169,GO:0007229,GO:0008360,GO:0014068,GO:0015629,GO:0016477,GO:0019901,GO:0030154,GO:0030335,GO:0031234,GO:0032587,GO:0034988,GO:0038083,GO:0042127,GO:0043306,GO:0043552,GO:0045087,GO:0045088,GO:0045859,GO:0050715,GO:0050764,GO:0050830,GO:0070062	phosphotyrosine binding|non-membrane spanning protein tyrosine kinase activity|receptor binding|ATP binding|transmembrane receptor protein tyrosine kinase signaling pathway|integrin-mediated signaling pathway|regulation of cell shape|positive regulation of phosphatidylinositol 3-kinase signaling|actin cytoskeleton|cell migration|protein kinase binding|cell differentiation|positive regulation of c…	bta04062,bta05169	Chemokine signaling pathway|Epstein-Barr virus infection
FIGNL1	236.371	321.77	150.973	0.469195	-1.09174	6.95e-15	4.82e-14	Down	3.39826	4.12872	3.96391	1.5561	1.63828	2.16584	fidgetin-like 1	BGD:BT19537,GeneID:538986	GO:0000228,GO:0001649,GO:0005524,GO:0005634,GO:0005737,GO:0008568,GO:0010569,GO:0031122,GO:0033687,GO:0051726,GO:0070062,GO:0071479,GO:2001243	nuclear chromosome|osteoblast differentiation|ATP binding|nucleus|cytoplasm|microtubule-severing ATPase activity|regulation of double-strand break repair via homologous recombination|cytoplasmic microtubule organization|osteoblast proliferation|regulation of cell cycle|extracellular exosome|cellular response to ionizing radiation|negative regulation of intrinsic apoptotic signaling pathway
FIGNL2	29.5737	16.3365	42.8109	2.62057	1.38988	3.08e-05	0.000100874	Up	0.086433	0.0607633	0.0711429	0.186597	0.171932	0.208957	fidgetin-like 2	BGD:BT14472,GeneID:518615	GO:0005524,GO:0005634,GO:0008568,GO:0010569,GO:0031122	ATP binding|nucleus|microtubule-severing ATPase activity|regulation of double-strand break repair via homologous recombination|cytoplasmic microtubule organization
FJX1	485.574	320.583	650.564	2.02931	1.02099	1.81e-34	2.72e-33	Up	4.41003	4.41208	4.89253	9.88344	8.73997	9.10057		GeneID:100297910	GO:0005615,GO:0007267,GO:0010842	extracellular space|cell-cell signaling|retina layer formation
FLT3	8.21361	4.7695	11.6577	2.44422	1.28937	0.0441715	0.0848055	Up	0.0328948	0.056729	0.0743148	0.123303	0.101665	0.135987		BGD:BT25776,GeneID:512700	GO:0004714,GO:0005524,GO:0007169,GO:0016021,GO:0018108,GO:0030097,GO:0030154	transmembrane receptor protein tyrosine kinase activity|ATP binding|transmembrane receptor protein tyrosine kinase signaling pathway|integral component of membrane|peptidyl-tyrosine phosphorylation|hemopoiesis|cell differentiation	bta04060,bta04640,bta05200,bta05230,bta05202,bta05221	Cytokine-cytokine receptor interaction|Hematopoietic cell lineage|Pathways in cancer|Central carbon metabolism in cancer|Transcriptional misregulation in cancers|Acute myeloid leukemia
FLVCR2	1581.47	636.482	2526.45	3.9694	1.98892	1.03e-282	2.88e-280	Up	5.38636	4.81399	5.72836	20.4101	20.26	21.1636		BGD:BT30154,GeneID:507318	GO:0016021,GO:0055085	integral component of membrane|transmembrane transport
FNDC3B	6831.2	3627.94	10034.5	2.76588	1.46774	1.06e-244	2.17e-242	Up	19.205	19.5867	20.1986	52.5809	55.0242	56.4702	fibronectin type III domain containing 3B	BGD:BT20262,GeneID:615534	GO:0016021,GO:0044822	integral component of membrane|poly(A) RNA binding
FNIP2	1243.23	532.486	1953.98	3.66954	1.8756	9.1e-218	1.57e-215	Up	2.94453	3.01224	2.74291	10.7335	10.2087	10.4271		BGD:BT14759,GeneID:100138353	GO:0000122,GO:0005654,GO:0005737,GO:0005815,GO:0005886,GO:0006468,GO:0008630,GO:0031334,GO:0033138	negative regulation of transcription from RNA polymerase II promoter|nucleoplasm|cytoplasm|microtubule organizing center|plasma membrane|protein phosphorylation|intrinsic apoptotic signaling pathway in response to DNA damage|positive regulation of protein complex assembly|positive regulation of peptidyl-serine phosphorylation
FOS	3028.09	4908.33	1147.85	0.233857	-2.0963	0	0	Down	112.802	114.005	112.943	24.1177	23.1864	24.9398	FBJ murine osteosarcoma viral oncogene homolog	BGD:BT11906,GeneID:280795	GO:0000978,GO:0000979,GO:0000982,GO:0001077,GO:0003677,GO:0003682,GO:0003690,GO:0003700,GO:0005634,GO:0005654,GO:0005667,GO:0005783,GO:0005829,GO:0006355,GO:0006366,GO:0007179,GO:0007399,GO:0008134,GO:0031668,GO:0034614,GO:0035914,GO:0035994,GO:0042493,GO:0045672,GO:0045944,GO:0046982,GO:0060395,GO:0070412,GO:0071277	RNA polymerase II core promoter proximal region sequence-specific DNA binding|RNA polymerase II core promoter sequence-specific DNA binding|transcription factor activity, RNA polymerase II core promoter proximal region sequence-specific binding|transcriptional activator activity, RNA polymerase II core promoter proximal region sequence-specific binding|DNA binding|chromatin binding|double-strande…	bta04010,bta04668,bta04024,bta04210,bta04620,bta04660,bta04662,bta04915,bta04917,bta04921,bta04725,bta04728,bta04380,bta04713,bta05200,bta05231,bta05210,bta05323,bta05031,bta05132,bta05133,bta05166,bta05161,bta05168,bta05140,bta05142	MAPK signaling pathway|TNF signaling pathway|cAMP signaling pathway|Apoptosis|Toll-like receptor signaling pathway|T cell receptor signaling pathway|B cell receptor signaling pathway|Estrogen signaling pathway|Prolactin signaling pathway|Oxytocin signaling pathway|Cholinergic synapse|Dopaminergic synapse|Osteoclast differentiation|Circadian entrainment|Pathways in cancer|Choline metabolism in can…
FOSB	47.212	66.5378	27.8861	0.419102	-1.25463	1.22e-06	4.71e-06	Down	0.895972	0.921383	0.810698	0.396792	0.40836	0.331584	FBJ murine osteosarcoma viral oncogene homolog B	BGD:BT18637,GeneID:540819	GO:0000978,GO:0000982,GO:0001077,GO:0005634,GO:0006366,GO:0045944,GO:0071277	RNA polymerase II core promoter proximal region sequence-specific DNA binding|transcription factor activity, RNA polymerase II core promoter proximal region sequence-specific binding|transcriptional activator activity, RNA polymerase II core promoter proximal region sequence-specific binding|nucleus|transcription from RNA polymerase II promoter|positive regulation of transcription from RNA polyme…	bta04380,bta05030,bta05031,bta05034	Osteoclast differentiation|Cocaine addiction|Amphetamine addiction|Alcoholism
FOXF1	11.0326	6.73559	15.3295	2.2759	1.18644	0.032475	0.0645186	Up	0.234925	0.206123	0.0449152	0.26824	0.238294	0.474184		BGD:BT19784,GeneID:524813	GO:0000122,GO:0000977,GO:0001228,GO:0001570,GO:0001701,GO:0001756,GO:0002053,GO:0003197,GO:0003214,GO:0003705,GO:0005634,GO:0006366,GO:0007224,GO:0007368,GO:0007494,GO:0010811,GO:0014822,GO:0016337,GO:0030198,GO:0030335,GO:0031016,GO:0043305,GO:0045198,GO:0045944,GO:0048286,GO:0048371,GO:0048613,GO:0048617,GO:0050728,GO:0051145,GO:0051150,GO:0060426,GO:0060438,GO:0060441,GO:0060461,GO:0060463,GO:…	negative regulation of transcription from RNA polymerase II promoter|RNA polymerase II regulatory region sequence-specific DNA binding|transcriptional activator activity, RNA polymerase II transcription regulatory region sequence-specific binding|vasculogenesis|in utero embryonic development|somitogenesis|positive regulation of mesenchymal cell proliferation|endocardial cushion development|cardia…
FOXM1	683.116	1048.33	317.9	0.303243	-1.72145	9.07e-73	3.04e-71	Down	13.1103	12.1849	11.6255	3.92803	3.57221	3.2196		BGD:BT21637,GeneID:513643	GO:0000086,GO:0000122,GO:0000981,GO:0005634,GO:0005654,GO:0005737,GO:0006366,GO:0006978,GO:0008284,GO:0019901,GO:0032873,GO:0043565,GO:0045944,GO:0046578,GO:0071156,GO:0090344,GO:2000377,GO:2000781	G2/M transition of mitotic cell cycle|negative regulation of transcription from RNA polymerase II promoter|RNA polymerase II transcription factor activity, sequence-specific DNA binding|nucleus|nucleoplasm|cytoplasm|transcription from RNA polymerase II promoter|DNA damage response, signal transduction by p53 class mediator resulting in transcription of p21 class mediator|positive regulation of ce…
FRAT1	57.1819	82.5564	31.8074	0.38528	-1.37602	4.32e-09	2.07e-08	Down	1.95603	2.05124	1.65288	0.580697	0.875691	0.656441		BGD:BT16090,GeneID:505664			bta04310	Wnt signaling pathway
FRAT2	36.0363	51.3782	20.6944	0.402785	-1.31192	9.25e-06	3.23e-05	Down	1.07805	0.985762	1.25721	0.462442	0.332948	0.504242		BGD:BT18927,GeneID:539144			bta04310	Wnt signaling pathway
FREM1	3.18886	1.09579	5.28193	4.8202	2.26909	0.0492042	0.0933721	Up	0.00327333	0.00844857	0	0.0132501	0.026289	0.0182325	FRAS1 related extracellular matrix 1	BGD:BT14766,GeneID:508018	GO:0005604,GO:0007154,GO:0007160,GO:0016021,GO:0097094	basement membrane|cell communication|cell-matrix adhesion|integral component of membrane|craniofacial suture morphogenesis
FRK	1388.1	686.614	2089.58	3.04332	1.60564	1.78e-134	1.32e-132	Up	7.21184	8.07545	7.11785	22.9402	23.7683	22.7605		BGD:BT24360,GeneID:509227	GO:0004715,GO:0005102,GO:0005524,GO:0005634,GO:0005737,GO:0007169,GO:0030154,GO:0031234,GO:0038083,GO:0042127,GO:0045087,GO:0070062	non-membrane spanning protein tyrosine kinase activity|receptor binding|ATP binding|nucleus|cytoplasm|transmembrane receptor protein tyrosine kinase signaling pathway|cell differentiation|extrinsic component of cytoplasmic side of plasma membrane|peptidyl-tyrosine autophosphorylation|regulation of cell proliferation|innate immune response|extracellular exosome
FSBP	155.103	219.795	90.4105	0.41134	-1.2816	1.15e-18	9.66e-18	Down	1.76229	1.7825	1.83811	0.877879	0.653106	0.700032		GeneID:100848732	GO:0005634,GO:0005654,GO:0005737,GO:0042802	nucleus|nucleoplasm|cytoplasm|identical protein binding
FST	3031.37	4103.83	1958.91	0.477337	-1.06692	3.66e-99	1.76e-97	Down	68.6598	68.6713	63.5567	32.5084	31.1303	31.4679	follistatin	BGD:BT22229,GeneID:327681	GO:0000122,GO:0002244,GO:0005576,GO:0032926,GO:0048185,GO:0051798	negative regulation of transcription from RNA polymerase II promoter|hematopoietic progenitor cell differentiation|extracellular region|negative regulation of activin receptor signaling pathway|activin binding|positive regulation of hair follicle development	bta04350	TGF-beta signaling pathway
FUT6	290.333	122.999	457.667	3.72089	1.89565	1.72e-64	5.15e-63	Up	2.29176	2.17701	2.07733	7.70985	7.82909	6.96676	fucosyltransferase 5 (alpha (1,3) fucosyltransferase)	GeneID:338077	GO:0006486,GO:0008417,GO:0016021,GO:0032580,GO:0036065	protein glycosylation|fucosyltransferase activity|integral component of membrane|Golgi cisterna membrane|fucosylation	bta00601	Glycosphingolipid biosynthesis - lacto and neolacto series
G2E3	746.27	1004.9	487.637	0.485258	-1.04318	7.98e-25	8.71e-24	Down	10.2468	10.444	9.16602	4.71253	4.72184	5.07273	G2/M-phase specific E3 ubiquitin protein ligase	BGD:BT22925,GeneID:508575	GO:0004842,GO:0008270,GO:0016567,GO:0016874	ubiquitin-protein transferase activity|zinc ion binding|protein ubiquitination|ligase activity
GAA	1667.9	1009.31	2326.49	2.30502	1.20478	8.17e-120	5.03e-118	Up	8.15788	8.21185	7.72015	18.1465	17.6928	18.13	glucosidase, alpha; acid	BGD:BT10606,GeneID:280798	GO:0000023,GO:0002026,GO:0002086,GO:0003007,GO:0004558,GO:0005765,GO:0005980,GO:0007040,GO:0007626,GO:0009888,GO:0030246,GO:0032450,GO:0043181,GO:0046716,GO:0050884,GO:0050885,GO:0060048,GO:0070062	maltose metabolic process|regulation of the force of heart contraction|diaphragm contraction|heart morphogenesis|alpha-1,4-glucosidase activity|lysosomal membrane|glycogen catabolic process|lysosome organization|locomotory behavior|tissue development|carbohydrate binding|maltose alpha-glucosidase activity|vacuolar sequestering|muscle cell cellular homeostasis|neuromuscular process controlling pos…	bta00052,bta00500,bta04142	Galactose metabolism|Starch and sucrose metabolism|Lysosome
GALM	4541.9	6408.53	2675.26	0.417453	-1.26031	2.71e-228	4.89e-226	Down	94.2969	96.7651	95.7382	40.6798	37.418	40.755	galactose mutarotase (aldose 1-epimerase)	BGD:BT22976,GeneID:616676	GO:0004034,GO:0005737,GO:0006006,GO:0006012,GO:0030246,GO:0070062	aldose 1-epimerase activity|cytoplasm|glucose metabolic process|galactose metabolic process|carbohydrate binding|extracellular exosome	bta00010,bta00052	Glycolysis / Gluconeogenesis|Galactose metabolism
GALNT15	13.4177	18.8229	8.01236	0.42567	-1.23219	0.0185861	0.0389194	Down	0.11771	0.230394	0.147344	0.0989324	0.0720366	0.0589155	UDP-N-acetyl-alpha-D-galactosamine:polypeptide N-acetylgalactosaminyltransferase-like 2	BGD:BT23598,GeneID:618078	GO:0000139,GO:0006486,GO:0016021,GO:0016757,GO:0030133,GO:0030246	Golgi membrane|protein glycosylation|integral component of membrane|transferase activity, transferring glycosyl groups|transport vesicle|carbohydrate binding	bta00512	Mucin type O-glycan biosynthesis
GALNT16	1387.47	2115.96	658.971	0.311428	-1.68303	3.57e-195	4.68e-193	Down	24.5498	25.9834	25.3268	7.75021	7.64406	7.49121	UDP-N-acetyl-alpha-D-galactosamine:polypeptide N-acetylgalactosaminyltransferase-like 1	BGD:BT19760,GeneID:526331			bta00512	Mucin type O-glycan biosynthesis
GARS	5293.64	7345.56	3241.72	0.441316	-1.18012	2.64e-215	4.51e-213	Down	90.8104	89.7074	96.6549	43.7992	42.6219	40.7426	glycyl-tRNA synthetase	BGD:BT29986,GeneID:408010	GO:0004820,GO:0005524,GO:0005654,GO:0005737,GO:0005739,GO:0006426,GO:0015966,GO:0030141,GO:0030424,GO:0046983,GO:0070062	glycine-tRNA ligase activity|ATP binding|nucleoplasm|cytoplasm|mitochondrion|glycyl-tRNA aminoacylation|diadenosine tetraphosphate biosynthetic process|secretory granule|axon|protein dimerization activity|extracellular exosome	bta00970	Aminoacyl-tRNA biosynthesis
GAS2L3	964.133	1529.26	399.009	0.260917	-1.93834	1.84e-190	2.35e-188	Down	10.7843	10.633	11.2284	2.90562	3.00423	2.81458		BGD:BT24803,GeneID:782903	GO:0000226,GO:0003779,GO:0007050,GO:0008017,GO:0015629,GO:0015630,GO:0030036	microtubule cytoskeleton organization|actin binding|cell cycle arrest|microtubule binding|actin cytoskeleton|microtubule cytoskeleton|actin cytoskeleton organization
GATA2	108.69	145.455	71.9245	0.494479	-1.01602	1.76e-09	8.7e-09	Down	2.14939	2.57843	2.30149	1.15062	1.27601	1.03595	GATA binding protein 2	BGD:BT14786,GeneID:506809	GO:0000122,GO:0000977,GO:0000979,GO:0000980,GO:0001077,GO:0001085,GO:0001228,GO:0001655,GO:0001709,GO:0001892,GO:0003682,GO:0005634,GO:0005654,GO:0005667,GO:0006366,GO:0007507,GO:0008270,GO:0009887,GO:0009888,GO:0010725,GO:0021514,GO:0021533,GO:0021902,GO:0021954,GO:0021983,GO:0035019,GO:0035065,GO:0035854,GO:0042472,GO:0045165,GO:0045599,GO:0045648,GO:0045650,GO:0045654,GO:0045746,GO:0045766,GO:…	negative regulation of transcription from RNA polymerase II promoter|RNA polymerase II regulatory region sequence-specific DNA binding|RNA polymerase II core promoter sequence-specific DNA binding|RNA polymerase II distal enhancer sequence-specific DNA binding|transcriptional activator activity, RNA polymerase II core promoter proximal region sequence-specific binding|RNA polymerase II transcript…
GCA	998.324	510.94	1485.71	2.90779	1.53992	9.96e-130	7.04e-128	Up	7.45941	7.02297	6.64305	21.0521	21.2204	20.7592		BGD:BT18279,GeneID:507139	GO:0004198,GO:0005509,GO:0005737,GO:0005886,GO:0006508,GO:0042803,GO:0046982,GO:0070062	calcium-dependent cysteine-type endopeptidase activity|calcium ion binding|cytoplasm|plasma membrane|proteolysis|protein homodimerization activity|protein heterodimerization activity|extracellular exosome
GCHFR	317.419	207.264	427.574	2.06294	1.0447	2.97e-24	3.16e-23	Up	4.99949	3.99817	3.76107	8.23908	8.25885	8.08495	GTP cyclohydrolase I feedback regulator	BGD:BT22193,GeneID:617650	GO:0005829,GO:0009890,GO:0030425,GO:0031965,GO:0042470	cytosol|negative regulation of biosynthetic process|dendrite|nuclear membrane|melanosome
GCNT1	351.194	233.869	468.519	2.00334	1.00241	1.56e-25	1.74e-24	Up	1.46789	1.58103	1.75422	3.48495	3.06423	3.06935	glucosaminyl (N-acetyl) transferase 1, core 2	GeneID:281778	GO:0005802,GO:0008375,GO:0009101,GO:0016020,GO:0031985,GO:0048729,GO:0050901,GO:0060352,GO:0060993,GO:0000139,GO:0003829,GO:0006486,GO:0016021	trans-Golgi network|acetylglucosaminyltransferase activity|glycoprotein biosynthetic process|membrane|Golgi cisterna|tissue morphogenesis|leukocyte tethering or rolling|cell adhesion molecule production|kidney morphogenesis|Golgi membrane|beta-1,3-galactosyl-O-glycosyl-glycoprotein beta-1,6-N-acetylglucosaminyltransferase activity|protein glycosylation|integral component of membrane	bta00512	Mucin type O-glycan biosynthesis
GCNT3	28.4934	17.7947	39.192	2.20245	1.13911	0.000487249	0.00135637	Up	0.143662	0.212263	0.160161	0.298916	0.245522	0.396582	glucosaminyl (N-acetyl) transferase 3, mucin type	BGD:BT16850,GeneID:404167	GO:0000139,GO:0002426,GO:0003829,GO:0006486,GO:0008109,GO:0016021,GO:0047225,GO:0048729,GO:0050892,GO:0060993,GO:0070062	Golgi membrane|immunoglobulin production in mucosal tissue|beta-1,3-galactosyl-O-glycosyl-glycoprotein beta-1,6-N-acetylglucosaminyltransferase activity|protein glycosylation|N-acetyllactosaminide beta-1,6-N-acetylglucosaminyltransferase activity|integral component of membrane|acetylgalactosaminyl-O-glycosyl-glycoprotein beta-1,6-N-acetylglucosaminyltransferase activity|tissue morphogenesis|intes…	bta00512	Mucin type O-glycan biosynthesis
GCSAM	8.49922	0	16.9984	Inf	Inf	7.75e-06	2.73e-05	Up	0	0	0	0.335179	1.05454	0.450997	germinal center B-cell-expressed transcript 2 protein-like	BGD:BT14692,GeneID:784939	GO:0003779,GO:0019901,GO:0045159,GO:0050855,GO:2000402	actin binding|protein kinase binding|myosin II binding|regulation of B cell receptor signaling pathway|negative regulation of lymphocyte migration
GDA	74.9589	37.6877	112.23	2.9779	1.5743	1.66e-14	1.13e-13	Up	0.489393	0.649315	0.51197	1.64783	1.42803	1.68196	guanine deaminase	BGD:BT21367,GeneID:525937	GO:0006147,GO:0008270,GO:0008892,GO:0046098,GO:0070062	guanine catabolic process|zinc ion binding|guanine deaminase activity|guanine metabolic process|extracellular exosome	bta00230	Purine metabolism
GDAP1	167.996	94.7624	241.23	2.54563	1.34802	9.61e-23	9.61e-22	Up	0.882833	1.15418	0.898545	2.42458	2.47268	2.82719	ganglioside-induced differentiation-associated protein 1	BGD:BT23371,GeneID:613472	GO:0000266,GO:0004364,GO:0005634,GO:0005737,GO:0006626,GO:0006749,GO:0008053,GO:0031307,GO:0032526	mitochondrial fission|glutathione transferase activity|nucleus|cytoplasm|protein targeting to mitochondrion|glutathione metabolic process|mitochondrial fusion|integral component of mitochondrial outer membrane|response to retinoic acid
GFAP	97.9402	54.7698	141.111	2.57643	1.36538	6.25e-12	3.64e-11	Up	0.591302	0.784733	0.473375	1.50655	1.33781	1.73423	glial fibrillary acidic protein	BGD:BT10734,GeneID:281189	GO:0001948,GO:0005198,GO:0005515,GO:0005737,GO:0005882,GO:0010625,GO:0010977,GO:0014002,GO:0016020,GO:0030198,GO:0031102,GO:0043209,GO:0044297,GO:0045109,GO:0051580,GO:0060020,GO:0060291,GO:0097450,GO:1904714	glycoprotein binding|structural molecule activity|protein binding|cytoplasm|intermediate filament|positive regulation of Schwann cell proliferation|negative regulation of neuron projection development|astrocyte development|membrane|extracellular matrix organization|neuron projection regeneration|myelin sheath|cell body|intermediate filament organization|regulation of neurotransmitter uptake|Bergm…	bta04630	Jak-STAT signaling pathway
GGH	237.997	140.841	335.153	2.37965	1.25075	1.38e-24	1.49e-23	Up	3.67988	2.74281	4.06382	8.85627	8.12463	8.12107	gamma-glutamyl hydrolase (conjugase, folylpolygammaglutamyl hydrolase)	BGD:BT22232,GeneID:525303	GO:0005615,GO:0005634,GO:0005764,GO:0005773,GO:0006508,GO:0006541,GO:0034722,GO:0042470,GO:0046900,GO:0070062	extracellular space|nucleus|lysosome|vacuole|proteolysis|glutamine metabolic process|gamma-glutamyl-peptidase activity|melanosome|tetrahydrofolylpolyglutamate metabolic process|extracellular exosome	bta00790	Folate biosynthesis
GGT1	150.861	89.4626	212.258	2.37259	1.24647	1.94e-17	1.55e-16	Up	0.858203	1.11025	0.876906	2.14076	2.84347	2.41193	gamma-glutamyltransferase 1	BGD:BT17441,GeneID:615582	GO:0002682,GO:0003840,GO:0006750,GO:0007283,GO:0016021,GO:0019344,GO:0031988,GO:0050727	regulation of immune system process|gamma-glutamyltransferase activity|glutathione biosynthetic process|spermatogenesis|integral component of membrane|cysteine biosynthetic process|membrane-bounded vesicle|regulation of inflammatory response	bta00590,bta00430,bta00480	Arachidonic acid metabolism|Taurine and hypotaurine metabolism|Glutathione metabolism
GINS2	567.827	799.458	336.197	0.420531	-1.24972	3.19e-31	4.37e-30	Down	27.7982	24.5147	25.5025	10.0529	12.0294	10.8008		GeneID:100299171	GO:0000727,GO:0000811,GO:0031298,GO:0032508,GO:1902975,GO:0043138	double-strand break repair via break-induced replication|GINS complex|replication fork protection complex|DNA duplex unwinding|mitotic DNA replication initiation|3'-5' DNA helicase activity
GIPC2	305.316	166.733	443.898	2.66232	1.41269	5.2e-42	9.51e-41	Up	1.7554	2.24613	1.5351	5.43488	4.38071	4.87788	GIPC PDZ domain containing family, member 2	BGD:BT25892,GeneID:518246	GO:0005737,GO:0070062	cytoplasm|extracellular exosome
GJA1	222.04	91.558	352.523	3.85027	1.94496	6.13e-54	1.48e-52	Up	1.27559	1.67729	1.52162	5.52627	5.92503	5.68585	gap junction protein, alpha 1, 43kDa	BGD:BT17449,GeneID:281193	GO:0001649,GO:0001701,GO:0001764,GO:0001947,GO:0002070,GO:0002088,GO:0003294,GO:0004871,GO:0005102,GO:0005243,GO:0005737,GO:0005739,GO:0005764,GO:0005769,GO:0005770,GO:0005771,GO:0005783,GO:0005794,GO:0005829,GO:0005882,GO:0005886,GO:0005916,GO:0005921,GO:0005922,GO:0005925,GO:0007154,GO:0007165,GO:0007267,GO:0007507,GO:0007512,GO:0008016,GO:0008285,GO:0009268,GO:0010628,GO:0010629,GO:0010643,GO:…	osteoblast differentiation|in utero embryonic development|neuron migration|heart looping|epithelial cell maturation|lens development in camera-type eye|atrial ventricular junction remodeling|signal transducer activity|receptor binding|gap junction channel activity|cytoplasm|mitochondrion|lysosome|early endosome|late endosome|multivesicular body|endoplasmic reticulum|Golgi apparatus|cytosol|interm…	bta04540,bta05412	Gap junction|Arrhythmogenic right ventricular cardiomyopathy (ARVC)
GJA5	2.24928	0	4.49855	Inf	Inf	0.00530119	0.0123802	Up	0	0	0	0.0713622	0.0407433	0.0653177	gap junction protein, alpha 5, 40kDa	BGD:BT12541,GeneID:539491	GO:0001501,GO:0001525,GO:0003071,GO:0003151,GO:0003161,GO:0003174,GO:0003193,GO:0003284,GO:0003294,GO:0005887,GO:0005922,GO:0014704,GO:0016264,GO:0030326,GO:0035050,GO:0035922,GO:0042312,GO:0048844,GO:0055077,GO:0055085,GO:0060307,GO:0060371,GO:0060373,GO:0060412,GO:0060413,GO:0086005,GO:0086015,GO:0086053,GO:0086054,GO:0086077,GO:0086091,GO:0098904,GO:0098905,GO:0098906,GO:0098910,GO:1900133,GO:…	skeletal system development|angiogenesis|renal system process involved in regulation of systemic arterial blood pressure|outflow tract morphogenesis|cardiac conduction system development|mitral valve development|pulmonary valve formation|septum primum development|atrial ventricular junction remodeling|integral component of plasma membrane|connexon complex|intercalated disc|gap junction assembly|e…
GJA9	17.4128	6.69853	28.1271	4.19899	2.07004	5.1e-06	1.84e-05	Up	0.176053	0.134924	0.0792002	0.586956	0.381727	0.608423		GeneID:100848695	GO:0005922,GO:0007154,GO:0016021	connexon complex|cell communication|integral component of membrane
GJB1	68.0957	13.1926	122.999	9.32332	3.22084	4.89e-37	7.88e-36	Up	0.451919	0.491735	0.320323	4.28565	3.80014	3.51444	gap junction protein, beta 1, 32kDa	BGD:BT22355,GeneID:281194	GO:0005243,GO:0005737,GO:0005886,GO:0005922,GO:0007154,GO:0015868,GO:0016021,GO:0042803,GO:0055085	gap junction channel activity|cytoplasm|plasma membrane|connexon complex|cell communication|purine ribonucleotide transport|integral component of membrane|protein homodimerization activity|transmembrane transport
GJB2	417.653	224.791	610.516	2.71593	1.44145	1.32e-55	3.28e-54	Up	4.67149	4.4756	4.64414	12.0705	12.9643	13.3785	gap junction protein, beta 2, 26kDa	BGD:BT16084,GeneID:407154	GO:0005243,GO:0005922,GO:0007267,GO:0007605,GO:0016021,GO:0016264,GO:0055085	gap junction channel activity|connexon complex|cell-cell signaling|sensory perception of sound|integral component of membrane|gap junction assembly|transmembrane transport
GJC2	26.5998	13.1822	40.0173	3.0357	1.60203	1.24e-05	4.25e-05	Up	0.0363141	0.0803666	0.0676654	0.124118	0.188755	0.218224	gap junction protein, gamma 2, 47kDa	BGD:BT18563,GeneID:538745	GO:0005243,GO:0005922,GO:0007267,GO:0009636,GO:0016021,GO:0043209,GO:0055085,GO:0007154	gap junction channel activity|connexon complex|cell-cell signaling|response to toxic substance|integral component of membrane|myelin sheath|transmembrane transport|cell communication
GJD3	118.769	164.898	72.64	0.440515	-1.18274	5.69e-13	3.56e-12	Down	1.69966	1.84239	1.70739	0.720126	0.697337	0.662647		BGD:BT19051,GeneID:616824
GKAP1	618.055	824.172	411.938	0.49982	-1.00052	2.75e-32	3.9e-31	Down	13.0034	12.9161	12.7178	6.18308	7.01398	7.56168	G kinase anchoring protein 1	GeneID:613960	GO:0005794,GO:0007165	Golgi apparatus|signal transduction
GLI1	56.1545	80.8388	31.4701	0.389294	-1.36107	1.13e-08	5.24e-08	Down	0.814362	0.706542	0.752769	0.354711	0.203221	0.336201	GLI family zinc finger 1	BGD:BT25317,GeneID:517588	GO:0000978,GO:0001649,GO:0003682,GO:0003705,GO:0005654,GO:0005829,GO:0005930,GO:0007283,GO:0007418,GO:0008017,GO:0009611,GO:0009913,GO:0009953,GO:0009954,GO:0021696,GO:0021938,GO:0021983,GO:0030324,GO:0030335,GO:0045667,GO:0045740,GO:0045880,GO:0045944,GO:0046872,GO:0060032,GO:0060070,GO:0072372,GO:0090090,GO:0097421,GO:0097542,GO:2000345	RNA polymerase II core promoter proximal region sequence-specific DNA binding|osteoblast differentiation|chromatin binding|transcription factor activity, RNA polymerase II distal enhancer sequence-specific binding|nucleoplasm|cytosol|axoneme|spermatogenesis|ventral midline development|microtubule binding|response to wounding|epidermal cell differentiation|dorsal/ventral pattern formation|proximal…	bta04340,bta04024,bta05200,bta05217	Hedgehog signaling pathway|cAMP signaling pathway|Pathways in cancer|Basal cell carcinoma
GLI3	435.786	595.625	275.948	0.463291	-1.11001	5.98e-22	5.79e-21	Down	2.9913	2.49216	2.98178	1.28444	1.23111	1.4788		BGD:BT29451,GeneID:785371	GO:0000122,GO:0000978,GO:0001656,GO:0001658,GO:0001701,GO:0002052,GO:0003682,GO:0003700,GO:0005829,GO:0005930,GO:0007411,GO:0007442,GO:0007507,GO:0008013,GO:0008285,GO:0009952,GO:0009954,GO:0016485,GO:0016592,GO:0016607,GO:0017053,GO:0021631,GO:0021766,GO:0021775,GO:0021776,GO:0021798,GO:0021819,GO:0021861,GO:0022018,GO:0030318,GO:0030324,GO:0032332,GO:0035035,GO:0042307,GO:0042475,GO:0042733,GO:…	negative regulation of transcription from RNA polymerase II promoter|RNA polymerase II core promoter proximal region sequence-specific DNA binding|metanephros development|branching involved in ureteric bud morphogenesis|in utero embryonic development|positive regulation of neuroblast proliferation|chromatin binding|transcription factor activity, sequence-specific DNA binding|cytosol|axoneme|axon …	bta04340,bta04024,bta05200,bta05217	Hedgehog signaling pathway|cAMP signaling pathway|Pathways in cancer|Basal cell carcinoma
GLRX	339.912	225.286	454.539	2.01761	1.01265	7.93e-25	8.65e-24	Up	5.95703	5.73159	5.26136	11.998	12.1289	11.6641	glutaredoxin (thioltransferase)	GeneID:515416	GO:0005737,GO:0009055,GO:0015035,GO:0045454,GO:0055114	cytoplasm|electron carrier activity|protein disulfide oxidoreductase activity|cell redox homeostasis|oxidation-reduction process
GLTPD2	11.5188	6.00602	17.0316	2.83575	1.50373	0.0153211	0.0326612	Up	0.192345	0.0781811	0.0204102	0.223605	0.320729	0.306061		GeneID:100300004	GO:0005737,GO:0016021,GO:0017089,GO:0046836,GO:0051861	cytoplasm|integral component of membrane|glycolipid transporter activity|glycolipid transport|glycolipid binding
GM2A	33.726	16.6989	50.7531	3.03931	1.60374	2.53e-07	1.04e-06	Up	0.52449	0.702909	0.619995	1.83407	2.53519	1.56976	GM2 ganglioside activator	BGD:BT16673,GeneID:504524	GO:0004563,GO:0005739,GO:0006689,GO:0007611,GO:0008047,GO:0009313,GO:0019915,GO:0043085,GO:0050885,GO:0070062	beta-N-acetylhexosaminidase activity|mitochondrion|ganglioside catabolic process|learning or memory|enzyme activator activity|oligosaccharide catabolic process|lipid storage|positive regulation of catalytic activity|neuromuscular process controlling balance|extracellular exosome	bta04142	Lysosome
GMNN	479.966	654.698	305.234	0.466221	-1.10091	6.23e-39	1.06e-37	Down	19.281	19.0158	16.1084	8.36859	8.12515	9.19843	geminin, DNA replication inhibitor	BGD:BT23977,GeneID:526377	GO:0003714,GO:0005634,GO:0005737,GO:0006461,GO:0008156,GO:0009887,GO:0042826,GO:0045786,GO:0045892,GO:0070491	transcription corepressor activity|nucleus|cytoplasm|protein complex assembly|negative regulation of DNA replication|organ morphogenesis|histone deacetylase binding|negative regulation of cell cycle|negative regulation of transcription, DNA-templated|repressing transcription factor binding
GPNMB	1216.09	541.468	1890.71	3.49182	1.80398	2.74e-200	3.85e-198	Up	8.01046	8.12135	7.96639	28.6416	27.1814	28.1387	glycoprotein (transmembrane) nmb	BGD:BT19490,GeneID:509600	GO:0005178,GO:0005887,GO:0007155,GO:0008201,GO:0016023,GO:0032720	integrin binding|integral component of plasma membrane|cell adhesion|heparin binding|cytoplasmic, membrane-bounded vesicle|negative regulation of tumor necrosis factor production
GPR111	3.01903	0.298685	5.73938	19.2155	4.2642	0.0257103	0.0522085	Up	0	0	0	0	0.110702	0.071481	G protein-coupled receptor 111	GeneID:539131
GPR115	243.994	137.748	350.239	2.54261	1.34631	8.01e-31	1.08e-29	Up	1.6416	1.59867	1.30354	3.75992	3.65437	4.19876	G protein-coupled receptor 115	BGD:BT23257,GeneID:517950
GPR37L1	25.837	16.7768	34.8972	2.08008	1.05664	0.00527187	0.0123279	Up	0.860386	0.615725	0.359938	1.00261	1.01588	1.39951	G protein-coupled receptor 37 like 1	BGD:BT21418,GeneID:527572	GO:0005886,GO:0007193,GO:0008528,GO:0016021,GO:0021940,GO:0036505,GO:0042277,GO:0043235,GO:0043410,GO:0045665,GO:0045879,GO:0048712,GO:1903206	plasma membrane|adenylate cyclase-inhibiting G-protein coupled receptor signaling pathway|G-protein coupled peptide receptor activity|integral component of membrane|positive regulation of cerebellar granule cell precursor proliferation|prosaposin receptor activity|peptide binding|receptor complex|positive regulation of MAPK cascade|negative regulation of neuron differentiation|negative regulation…
GPR84	5.94531	0.298685	11.5919	38.8099	5.27835	5.6e-06	2.01e-05	Up	0.0257542	0	0	0.376786	0.289392	0.192577	G protein-coupled receptor 84	BGD:BT19653,GeneID:540044	GO:0005887,GO:0007200,GO:0007218,GO:0008528,GO:0043235	integral component of plasma membrane|phospholipase C-activating G-protein coupled receptor signaling pathway|neuropeptide signaling pathway|G-protein coupled peptide receptor activity|receptor complex
GPR85	8.76103	3.94756	13.5745	3.43871	1.78187	0.00363531	0.00872729	Up	0.0165388	0.0628376	0.0185939	0.107505	0.0844952	0.137377	G protein-coupled receptor 85	BGD:BT25952,GeneID:504208	GO:0004930,GO:0005783,GO:0005886,GO:0007186,GO:0016021	G-protein coupled receptor activity|endoplasmic reticulum|plasma membrane|G-protein coupled receptor signaling pathway|integral component of membrane
GPRIN3	14.2539	5.46582	23.0419	4.21563	2.07575	5.95e-05	0.000187897	Up	0.0386105	0.00986387	0.0260359	0.105007	0.105768	0.0773928		GeneID:517995
GPX3	156.93	58.2033	255.656	4.39247	2.13503	3.64e-45	7.29e-44	Up	1.34867	1.49678	1.59097	6.81865	6.1339	6.31437	glutathione peroxidase 3 (plasma)	GeneID:281210	GO:0004602,GO:0005615,GO:0006979,GO:0008430,GO:0042744,GO:0051289,GO:0055114,GO:0070062,GO:0098869	glutathione peroxidase activity|extracellular space|response to oxidative stress|selenium binding|hydrogen peroxide catabolic process|protein homotetramerization|oxidation-reduction process|extracellular exosome|cellular oxidant detoxification	bta00590,bta00480,bta04918	Arachidonic acid metabolism|Glutathione metabolism|Thyroid hormone synthesis
GRAP	25.562	37.5803	13.5437	0.360393	-1.47236	2.94e-05	9.67e-05	Down	0.66064	0.840236	0.549474	0.182042	0.485744	0.11001	GRB2-related adaptor protein	BGD:BT21793,GeneID:534491
GREB1	320.796	173.584	468.008	2.69615	1.4309	9.81e-45	1.93e-43	Up	0.647292	0.867735	0.850466	2.1096	2.11643	1.99348	growth regulation by estrogen in breast cancer 1	BGD:BT30092,GeneID:508204
GRIP2	11.1172	5.24216	16.9923	3.24147	1.69665	0.00203176	0.00510475	Up	0.0359835	0.0595979	0	0.0845299	0.129723	0.137952		BGD:BT25592,GeneID:509537	GO:0007219,GO:0014824,GO:0030159,GO:0045777	Notch signaling pathway|artery smooth muscle contraction|receptor signaling complex scaffold activity|positive regulation of blood pressure
GRM7	43.0708	21.9847	64.1568	2.91825	1.5451	7.95e-09	3.71e-08	Up	0.128298	0.182181	0.131911	0.471691	0.485492	0.38762	glutamate receptor, metabotropic 7	BGD:BT23156,GeneID:535362	GO:0001642,GO:0001661,GO:0001662,GO:0005245,GO:0005246,GO:0005509,GO:0005887,GO:0005938,GO:0007194,GO:0007196,GO:0007268,GO:0007605,GO:0007614,GO:0010855,GO:0016595,GO:0019226,GO:0030425,GO:0030534,GO:0042734,GO:0043235,GO:0051966,GO:0070588,GO:0070905,GO:0004930,GO:0005886,GO:0007186,GO:0016021	group III metabotropic glutamate receptor activity|conditioned taste aversion|behavioral fear response|voltage-gated calcium channel activity|calcium channel regulator activity|calcium ion binding|integral component of plasma membrane|cell cortex|negative regulation of adenylate cyclase activity|adenylate cyclase-inhibiting G-protein coupled glutamate receptor signaling pathway|chemical synaptic …	bta04072,bta04080,bta04724	Phospholipase D signaling pathway|Neuroactive ligand-receptor interaction|Glutamatergic synapse
GRN	6192.55	3132.75	9252.36	2.95343	1.56239	6.77e-280	1.8e-277	Up	54.6765	55.7371	53.5877	161.987	154.906	148.747		GeneID:767942	GO:0043231,GO:0044822,GO:0070062	intracellular membrane-bounded organelle|poly(A) RNA binding|extracellular exosome
GRO1	600.728	53.3264	1148.13	21.5302	4.42829	0	0	Up	2.72558	1.99113	2.78898	57.2599	54.4247	51.717	chemokine (C-X-C motif) ligand 1 (melanoma growth stimulating activity, alpha)	GeneID:281212	GO:0005615,GO:0006955,GO:0008009,GO:0060326	extracellular space|immune response|chemokine activity|cell chemotaxis	bta04668,bta04060,bta04062,bta05132,bta05134	TNF signaling pathway|Cytokine-cytokine receptor interaction|Chemokine signaling pathway|Salmonella infection|Legionellosis
GRP	604.775	302.518	907.031	2.99827	1.58413	4.99e-91	2.12e-89	Up	23.3297	23.2949	19.6033	66.5484	63.5096	67.0943	gastrin-releasing peptide	BGD:BT10518,GeneID:615323	GO:0005184,GO:0005615,GO:0007218,GO:0048565	neuropeptide hormone activity|extracellular space|neuropeptide signaling pathway|digestive tract development	bta04080	Neuroactive ligand-receptor interaction
GSAP	26.7383	14.5758	38.9008	2.66886	1.41622	5.1e-05	0.000162744	Up	0.165687	0.176134	0.188297	0.46485	0.638067	0.450189	pigeon homolog (Drosophila)	BGD:BT28671,GeneID:615147	GO:0001540,GO:0005802,GO:0030162,GO:1902004	beta-amyloid binding|trans-Golgi network|regulation of proteolysis|positive regulation of beta-amyloid formation
GSG2	193.768	265.108	122.429	0.461807	-1.11464	1.28e-18	1.07e-17	Down	3.90514	3.69384	3.56951	1.49992	2.11965	1.53375	germ cell associated 2 (haspin)	BGD:BT27188,GeneID:767819	GO:0005524,GO:0005634,GO:0005813,GO:0005819,GO:0007064,GO:0035556,GO:0072354,GO:0090231,GO:2000751,GO:0004674,GO:0005694,GO:0005737,GO:0071459	ATP binding|nucleus|centrosome|spindle|mitotic sister chromatid cohesion|intracellular signal transduction|histone kinase activity (H3-T3 specific)|regulation of spindle checkpoint|histone H3-T3 phosphorylation involved in chromosome passenger complex localization to kinetochore|protein serine/threonine kinase activity|chromosome|cytoplasm|protein localization to chromosome, centromeric region
GSTA3	2470.22	1427.01	3513.43	2.46209	1.29989	4.36e-76	1.53e-74	Up	22.719	20.7965	22.4123	54.5086	52.7024	56.8792	glutathione S-transferase alpha 3	GeneID:777644	GO:0004364,GO:0008152	glutathione transferase activity|metabolic process	bta00480,bta00980,bta00982,bta05204	Glutathione metabolism|Metabolism of xenobiotics by cytochrome P450|Drug metabolism - cytochrome P450|Chemical carcinogenesis
GTSE1	1099.4	1551.18	647.625	0.417504	-1.26014	1.89e-97	8.89e-96	Down	21.0924	21.3401	19.1455	8.21216	8.62005	7.9105	G-2 and S-phase expressed 1	BGD:BT19026,GeneID:507901	GO:0005881,GO:0016020	cytoplasmic microtubule|membrane	bta04115	p53 signaling pathway
GUCY2D	25.9224	8.68565	43.1592	4.96902	2.31296	6.35e-10	3.24e-09	Up	0.027676	0.0671107	0.0415441	0.195583	0.224177	0.279209	guanylate cyclase 2D, membrane (retina-specific)	BGD:BT20260,GeneID:282245	GO:0004383,GO:0004672,GO:0005524,GO:0005622,GO:0006182,GO:0006468,GO:0016021,GO:0035556,GO:0005515,GO:0005525,GO:0005886,GO:0007168,GO:0007601,GO:0008074,GO:0004016	guanylate cyclase activity|protein kinase activity|ATP binding|intracellular|cGMP biosynthetic process|protein phosphorylation|integral component of membrane|intracellular signal transduction|protein binding|GTP binding|plasma membrane|receptor guanylyl cyclase signaling pathway|visual perception|guanylate cyclase complex, soluble|adenylate cyclase activity	bta00230,bta04744,bta04740	Purine metabolism|Phototransduction|Olfactory transduction
GZMA	2.40334	4.50695	0.299728	0.0665035	-3.91042	0.0159485	0.0339074	Down	0.158705	0	0.141299	0.0315737	0	0	granzyme A (granzyme 1, cytotoxic T-lymphocyte-associated serine esterase 3)	BGD:BT14165,GeneID:539093	GO:0004252,GO:0005634,GO:0032078,GO:0042803,GO:0043065,GO:0043392,GO:0051354,GO:0051603,GO:0005576,GO:0006915,GO:0019835	serine-type endopeptidase activity|nucleus|negative regulation of endodeoxyribonuclease activity|protein homodimerization activity|positive regulation of apoptotic process|negative regulation of DNA binding|negative regulation of oxidoreductase activity|proteolysis involved in cellular protein catabolic process|extracellular region|apoptotic process|cytolysis	bta04080	Neuroactive ligand-receptor interaction
H1F0	709.507	987.474	431.54	0.437014	-1.19425	9.88e-63	2.83e-61	Down	18.5773	18.1183	17.0629	7.69985	7.42139	8.4581	H1 histone family, member 0	BGD:BT21070,GeneID:617975	GO:0000786,GO:0005719,GO:0005794,GO:0006334,GO:0015629,GO:0031490,GO:0044822	nucleosome|nuclear euchromatin|Golgi apparatus|nucleosome assembly|actin cytoskeleton|chromatin DNA binding|poly(A) RNA binding
H1FX	4382.59	6321.67	2443.51	0.386529	-1.37135	5.06e-178	5.59e-176	Down	308.682	303.692	279.626	117.246	108.802	110.454		BGD:BT24362,GeneID:511901	GO:0000786,GO:0003677,GO:0005730,GO:0006334,GO:0044822	nucleosome|DNA binding|nucleolus|nucleosome assembly|poly(A) RNA binding
H2AFV	3361.14	4689.85	2032.44	0.43337	-1.20633	7.2e-102	3.61e-100	Down	286.668	267.364	263.877	116.971	117.016	119.776	H2A histone family, member V	BGD:BT19242,GeneID:613618	GO:0000786,GO:0000790,GO:0003677,GO:0006342,GO:0046982,GO:0070062	nucleosome|nuclear chromatin|DNA binding|chromatin silencing|protein heterodimerization activity|extracellular exosome	bta05322,bta05034	Systemic lupus erythematosus|Alcoholism
H2AFZ	3625.22	5270.15	1980.29	0.375757	-1.41213	3.99e-256	9.07e-254	Down	256.732	249.169	247.694	92.936	91.5157	98.0675	H2A histone family, member Z	BGD:BT14749,GeneID:287016	GO:0000786,GO:0000978,GO:0000979,GO:0000980,GO:0005719,GO:0005720,GO:0031492,GO:0045944,GO:0046982,GO:0070062,GO:0071392,GO:0000790,GO:0003677,GO:0006342	nucleosome|RNA polymerase II core promoter proximal region sequence-specific DNA binding|RNA polymerase II core promoter sequence-specific DNA binding|RNA polymerase II distal enhancer sequence-specific DNA binding|nuclear euchromatin|nuclear heterochromatin|nucleosomal DNA binding|positive regulation of transcription from RNA polymerase II promoter|protein heterodimerization activity|extracellul…	bta05322,bta05034	Systemic lupus erythematosus|Alcoholism
HAO2	23.5644	13.6474	33.4815	2.45332	1.29474	0.00055654	0.00153322	Up	0.200382	0.160508	0.208104	0.486534	0.357557	0.536117	hydroxyacid oxidase 2 (long chain)	BGD:BT13506,GeneID:509481	GO:0005102,GO:0005739,GO:0005777,GO:0010181,GO:0019395,GO:0052852,GO:0052853,GO:0052854,GO:0070062	receptor binding|mitochondrion|peroxisome|FMN binding|fatty acid oxidation|very-long-chain-(S)-2-hydroxy-acid oxidase activity|long-chain-(S)-2-hydroxy-long-chain-acid oxidase activity|medium-chain-(S)-2-hydroxy-acid oxidase activity|extracellular exosome	bta01200,bta00630,bta04146	Carbon metabolism|Glyoxylate and dicarboxylate metabolism|Peroxisome
HAP1	135.476	75.7006	195.25	2.57924	1.36695	3.1e-15	2.19e-14	Up	0.333504	0.350702	0.6098	1.33432	1.16482	1.45455		GeneID:618422			bta04727,bta05016	GABAergic synapse|Huntington's disease
HAPLN4	80.6917	35.1576	126.226	3.59028	1.8441	1.5e-14	1.02e-13	Up	0.31332	0.275072	0.246716	0.955373	0.922314	1.21045		BGD:BT16013,GeneID:539254	GO:0001501,GO:0005201,GO:0005540,GO:0005578,GO:0007155,GO:0007417	skeletal system development|extracellular matrix structural constituent|hyaluronic acid binding|proteinaceous extracellular matrix|cell adhesion|central nervous system development
HCK	535.701	312.549	758.852	2.42795	1.27974	5.12e-56	1.28e-54	Up	4.4446	4.13514	3.35924	9.36199	8.70993	9.99621	hemopoietic cell kinase	BGD:BT22241,GeneID:280814	GO:0004715,GO:0005524,GO:0018108,GO:0005102,GO:0007010,GO:0007169,GO:0030154,GO:0031234,GO:0038083,GO:0042127,GO:0043066,GO:0045087,GO:0050764,GO:0071801	non-membrane spanning protein tyrosine kinase activity|ATP binding|peptidyl-tyrosine phosphorylation|receptor binding|cytoskeleton organization|transmembrane receptor protein tyrosine kinase signaling pathway|cell differentiation|extrinsic component of cytoplasmic side of plasma membrane|peptidyl-tyrosine autophosphorylation|regulation of cell proliferation|negative regulation of apoptotic proces…	bta04666,bta04062	Fc gamma R-mediated phagocytosis|Chemokine signaling pathway
HDAC8	1042.63	1555.63	529.64	0.340467	-1.55441	2.36e-137	1.8e-135	Down	38.9667	37.7208	37.379	12.7676	12.3294	13.2072	histone deacetylase 8	GeneID:540666	GO:0005634,GO:0005886,GO:0006351,GO:0006355,GO:0007062,GO:0030544,GO:0031397,GO:0031647,GO:0032041,GO:0032204,GO:0051879,GO:0070932,GO:0071922,GO:0005737,GO:0046872	nucleus|plasma membrane|transcription, DNA-templated|regulation of transcription, DNA-templated|sister chromatid cohesion|Hsp70 protein binding|negative regulation of protein ubiquitination|regulation of protein stability|NAD-dependent histone deacetylase activity (H3-K14 specific)|regulation of telomere maintenance|Hsp90 protein binding|histone H3 deacetylation|regulation of cohesin loading|cyto…	bta05203,bta05034	Viral carcinogenesis|Alcoholism
HELLS	888.475	1213.49	563.464	0.464335	-1.10676	9.29e-65	2.79e-63	Down	16.6368	16.3276	16.9652	7.80804	7.83575	8.00262		BGD:BT13722,GeneID:540933	GO:0001655,GO:0003682,GO:0005524,GO:0005634,GO:0005721,GO:0006306,GO:0006346,GO:0010216,GO:0031508,GO:0046651,GO:2001243	urogenital system development|chromatin binding|ATP binding|nucleus|pericentric heterochromatin|DNA methylation|methylation-dependent chromatin silencing|maintenance of DNA methylation|pericentric heterochromatin assembly|lymphocyte proliferation|negative regulation of intrinsic apoptotic signaling pathway
HES6	11.7724	16.7247	6.82014	0.407789	-1.2941	0.0162388	0.0344499	Down	0.251136	0.379478	0.361106	0.133531	0.128769	0.0969279	hairy and enhancer of split 6 (Drosophila)	BGD:BT13910,GeneID:531384	GO:0000122,GO:0000977,GO:0001227,GO:0003712,GO:0005634,GO:0005667,GO:0006351,GO:0007399,GO:0030154,GO:0046983	negative regulation of transcription from RNA polymerase II promoter|RNA polymerase II regulatory region sequence-specific DNA binding|transcriptional repressor activity, RNA polymerase II transcription regulatory region sequence-specific binding|transcription cofactor activity|nucleus|transcription factor complex|transcription, DNA-templated|nervous system development|cell differentiation|protei…
HIF1A	11485.1	6807.19	16163	2.3744	1.24756	5.65e-307	1.81e-304	Up	78.0706	77.4174	78.7334	190.244	188.936	185.995	hypoxia inducible factor 1, alpha subunit (basic helix-loop-helix transcription factor)	BGD:BT12172,GeneID:281814	GO:0001076,GO:0001077,GO:0001525,GO:0001755,GO:0001837,GO:0001892,GO:0001922,GO:0001947,GO:0002052,GO:0002248,GO:0003151,GO:0003208,GO:0003705,GO:0005829,GO:0006089,GO:0006110,GO:0006366,GO:0006879,GO:0007595,GO:0008134,GO:0008542,GO:0010573,GO:0010575,GO:0010634,GO:0010870,GO:0014850,GO:0016607,GO:0019896,GO:0019901,GO:0021502,GO:0021987,GO:0030502,GO:0030949,GO:0031514,GO:0031625,GO:0032007,GO:…	transcription factor activity, RNA polymerase II transcription factor binding|transcriptional activator activity, RNA polymerase II core promoter proximal region sequence-specific binding|angiogenesis|neural crest cell migration|epithelial to mesenchymal transition|embryonic placenta development|B-1 B cell homeostasis|heart looping|positive regulation of neuroblast proliferation|connective tissue…	bta04066,bta04150,bta04919,bta05200,bta05230,bta05231,bta05205,bta05211	HIF-1 signaling pathway|mTOR signaling pathway|Thyroid hormone signaling pathway|Pathways in cancer|Central carbon metabolism in cancer|Choline metabolism in cancer|Proteoglycans in cancer|Renal cell carcinoma
HIST1H1A	1.49106	2.98212	0	0	#NAME?	0.0329111	0.0653437	Down	0.243162	0.0817044	0.204708	0	0	0		BGD:BT30418,GeneID:618164	GO:0000786,GO:0005719,GO:0006334,GO:0007283,GO:0031490	nucleosome|nuclear euchromatin|nucleosome assembly|spermatogenesis|chromatin DNA binding
HIST1H2AC	9.79283	3.9724	15.6133	3.93044	1.97469	0.00392257	0.00937679	Up	0.092584	0.0410021	0.201908	0.646715	0.457348	0.233923		BGD:BT17170,GeneID:524808	GO:0000786,GO:0003677,GO:0005634,GO:0046982,GO:0000790,GO:0006342,GO:0008285,GO:0070062	nucleosome|DNA binding|nucleus|protein heterodimerization activity|nuclear chromatin|chromatin silencing|negative regulation of cell proliferation|extracellular exosome	bta05322,bta05034	Systemic lupus erythematosus|Alcoholism
HIST1H2AG	1.9469	3.54808	0.345708	0.0974352	-3.35941	0.047576	0.0906438	Down	0.89627	0.175829	0.136136	0	0.145378	0	histone cluster 1, H2ag	BGD:BT27799,GeneID:616790			bta05322,bta05034	Systemic lupus erythematosus|Alcoholism
HIST1H2AJ	2.03613	4.07227	0	0	#NAME?	0.0086743	0.0194514	Down	0.107925	0.141514	0.240993	0	0	0		BGD:BT29333,GeneID:783767	GO:0000786,GO:0003677,GO:0005634,GO:0046982,GO:0070062	nucleosome|DNA binding|nucleus|protein heterodimerization activity|extracellular exosome	bta05322,bta05034	Systemic lupus erythematosus|Alcoholism
HIST1H2BJ	9.94396	15.5774	4.31057	0.27672	-1.8535	0.00172193	0.00437106	Down	0.598367	0.562254	0.483666	0.0336728	0.15365	0.257944		BGD:BT20174,GeneID:522960	GO:0000788,GO:0002227,GO:0003677,GO:0005615,GO:0005654,GO:0005737,GO:0006334,GO:0019731,GO:0046982,GO:0050830	nuclear nucleosome|innate immune response in mucosa|DNA binding|extracellular space|nucleoplasm|cytoplasm|nucleosome assembly|antibacterial humoral response|protein heterodimerization activity|defense response to Gram-positive bacterium	bta05203,bta05322,bta05034	Viral carcinogenesis|Systemic lupus erythematosus|Alcoholism
HIST1H2BN	5.60411	2.32286	8.88536	3.82519	1.93553	0.0196212	0.0408474	Up	0	0.545903	0.0871723	1.12966	0.466322	0.344912	histone cluster 1, H2bk	GeneID:616627	GO:0000788,GO:0003677,GO:0005654,GO:0005737,GO:0006334,GO:0046982,GO:0070062,GO:0000786,GO:0005634	nuclear nucleosome|DNA binding|nucleoplasm|cytoplasm|nucleosome assembly|protein heterodimerization activity|extracellular exosome|nucleosome|nucleus	bta05203,bta05322,bta05034	Viral carcinogenesis|Systemic lupus erythematosus|Alcoholism
HIST2H2AC	22.66	31.9861	13.3339	0.416864	-1.26235	0.00127904	0.00331214	Down	10.316	6.3824	5.83902	2.91463	2.90057	3.3752	histone cluster 2, H2ac	GeneID:513666	GO:0000786,GO:0000790,GO:0003677,GO:0006342,GO:0046982	nucleosome|nuclear chromatin|DNA binding|chromatin silencing|protein heterodimerization activity	bta05322,bta05034	Systemic lupus erythematosus|Alcoholism
HIVEP3	150.633	90.1345	211.131	2.3424	1.22799	9.23e-17	7.12e-16	Up	0.294567	0.234991	0.317203	0.609325	0.634315	0.694243		GeneID:509866	GO:0003700,GO:0005634,GO:0006366,GO:0007165,GO:0007275,GO:0035914,GO:0043565,GO:0044212,GO:0045893,GO:0046872	transcription factor activity, sequence-specific DNA binding|nucleus|transcription from RNA polymerase II promoter|signal transduction|multicellular organism development|skeletal muscle cell differentiation|sequence-specific DNA binding|transcription regulatory region DNA binding|positive regulation of transcription, DNA-templated|metal ion binding
HJURP	1306.79	1969.85	643.736	0.326795	-1.61354	1.66e-150	1.39e-148	Down	23.3912	22.7985	23.9774	7.25059	7.6119	6.70903		BGD:BT25604,GeneID:617456	GO:0000775,GO:0000777,GO:0005634,GO:0005730,GO:0005737,GO:0007059,GO:0034080,GO:0042393,GO:0042802,GO:0043254,GO:0051101	chromosome, centromeric region|condensed chromosome kinetochore|nucleus|nucleolus|cytoplasm|chromosome segregation|CENP-A containing nucleosome assembly|histone binding|identical protein binding|regulation of protein complex assembly|regulation of DNA binding
HMGB1	7195.06	10289.5	4100.64	0.398528	-1.32725	1.21e-78	4.34e-77	Down	130.752	132.429	125.262	54.4594	53.2682	51.2114	high mobility group box 1	BGD:BT10780,GeneID:282691	GO:0000400,GO:0000405,GO:0000790,GO:0000793,GO:0001530,GO:0001654,GO:0001773,GO:0001935,GO:0002250,GO:0002270,GO:0002281,GO:0002322,GO:0002407,GO:0002437,GO:0002643,GO:0002840,GO:0003684,GO:0003690,GO:0003697,GO:0003700,GO:0003725,GO:0003727,GO:0005125,GO:0005615,GO:0005623,GO:0005769,GO:0005793,GO:0005829,GO:0005886,GO:0006265,GO:0006284,GO:0006310,GO:0006334,GO:0006338,GO:0006357,GO:0006914,GO:…	four-way junction DNA binding|bubble DNA binding|nuclear chromatin|condensed chromosome|lipopolysaccharide binding|eye development|myeloid dendritic cell activation|endothelial cell proliferation|adaptive immune response|plasmacytoid dendritic cell activation|macrophage activation involved in immune response|B cell proliferation involved in immune response|dendritic cell chemotaxis|inflammatory r…	bta03410	Base excision repair
HMGB2	3033.98	4781.27	1286.7	0.269112	-1.89372	5.07e-236	9.83e-234	Down	129.552	126.275	126.661	36.3348	34.8594	33.7367	high mobility group box 2	BGD:BT29287,GeneID:540444	GO:0000793,GO:0001938,GO:0003684,GO:0003700,GO:0005615,GO:0005730,GO:0007283,GO:0008301,GO:0032075,GO:0042056,GO:0043234,GO:0043388,GO:0044212,GO:0044822,GO:0045648,GO:0045654,GO:0045892,GO:0045944,GO:0048471,GO:0050786,GO:0050829,GO:0050830,GO:0050918,GO:0060326,GO:0071222,GO:0000400,GO:0000790,GO:0001158,GO:0002437,GO:0003690,GO:0003697,GO:0005634,GO:0005737,GO:0006265,GO:0006310,GO:0006338,GO:…	condensed chromosome|positive regulation of endothelial cell proliferation|damaged DNA binding|transcription factor activity, sequence-specific DNA binding|extracellular space|nucleolus|spermatogenesis|DNA binding, bending|positive regulation of nuclease activity|chemoattractant activity|protein complex|positive regulation of DNA binding|transcription regulatory region DNA binding|poly(A) RNA bin…
HMGN2	10795	14819.4	6770.64	0.456877	-1.13012	9.79e-250	2.14e-247	Down	525.858	514.635	504.502	242.747	230.666	236.284	high mobility group nucleosomal binding domain 2	BGD:BT27624,GeneID:512161	GO:0000785,GO:0005634,GO:0031492,GO:0005737	chromatin|nucleus|nucleosomal DNA binding|cytoplasm
HMGN5	35.5884	49.5744	21.6023	0.435756	-1.19841	7.39e-05	0.000230618	Down	3.83188	6.33874	4.78541	1.86731	2.11553	1.35458		BGD:BT14561,GeneID:767875	GO:0000785,GO:0003682,GO:0005634,GO:0005654,GO:0005730,GO:0006357,GO:0008284,GO:0010628,GO:0031492,GO:0043066,GO:0044822,GO:0071157	chromatin|chromatin binding|nucleus|nucleoplasm|nucleolus|regulation of transcription from RNA polymerase II promoter|positive regulation of cell proliferation|positive regulation of gene expression|nucleosomal DNA binding|negative regulation of apoptotic process|poly(A) RNA binding|negative regulation of cell cycle arrest
HMMR	1646.4	2533.08	759.72	0.29992	-1.73735	4.39e-232	8.31e-230	Down	28.6539	27.7259	30.1249	9.45095	8.55411	8.86264	hyaluronan-mediated motility receptor (RHAMM)	BGD:BT15961,GeneID:281227	GO:0005540,GO:0016020	hyaluronic acid binding|membrane	bta04512	ECM-receptor interaction
HMX2	35.9969	55.9335	16.0602	0.287131	-1.80022	2.32e-09	1.13e-08	Down	2.33008	2.05574	2.0441	0.500317	0.701342	0.701354	H6 family homeobox 2	BGD:BT19860,GeneID:525631	GO:0005634,GO:0006355,GO:0007420,GO:0008284,GO:0042472,GO:0043565,GO:0048026	nucleus|regulation of transcription, DNA-templated|brain development|positive regulation of cell proliferation|inner ear morphogenesis|sequence-specific DNA binding|positive regulation of mRNA splicing, via spliceosome
HP	3.87945	0	7.7589	Inf	Inf	0.000990304	0.00261577	Up	0	0	0	0.195689	0.0956107	0.398936	haptoglobin	BGD:BT10702,GeneID:280692	GO:0004252,GO:0006508,GO:0007219,GO:0002376,GO:0005615,GO:0006953,GO:0016209,GO:0030492,GO:0042742,GO:0098869	serine-type endopeptidase activity|proteolysis|Notch signaling pathway|immune system process|extracellular space|acute-phase response|antioxidant activity|hemoglobin binding|defense response to bacterium|cellular oxidant detoxification
HPD	1326.92	734.749	1919.1	2.61191	1.38511	7.28e-131	5.22e-129	Up	17.6263	14.9306	15.4852	41.3407	40.0073	41.0573	4-hydroxyphenylpyruvate dioxygenase	BGD:BT21691,GeneID:516058	GO:0003868,GO:0006559,GO:0006572,GO:0046872,GO:0055114	4-hydroxyphenylpyruvate dioxygenase activity|L-phenylalanine catabolic process|tyrosine catabolic process|metal ion binding|oxidation-reduction process	bta00350,bta00360,bta00130	Tyrosine metabolism|Phenylalanine metabolism|Ubiquinone and other terpenoid-quinone biosynthesis
HS3ST1	80.0048	7.85622	152.153	19.3673	4.27555	1.76e-47	3.73e-46	Up	0.414707	0.19097	0.144961	5.40043	4.52273	4.30165	heparan sulfate (glucosamine) 3-O-sulfotransferase 1	BGD:BT29200,GeneID:538691	GO:0008146	sulfotransferase activity	bta00534	Glycosaminoglycan biosynthesis - heparan sulfate / heparin
HS3ST2	357.971	559.322	156.62	0.280018	-1.83641	3.17e-75	1.1e-73	Down	14.3897	14.9074	12.7152	4.14288	4.05292	3.95531	heparan sulfate (glucosamine) 3-O-sulfotransferase 2	BGD:BT22878,GeneID:532099	GO:0008146,GO:0016021	sulfotransferase activity|integral component of membrane	bta00534	Glycosaminoglycan biosynthesis - heparan sulfate / heparin
HS3ST3A1	10.1395	14.7498	5.52927	0.374872	-1.41553	0.0161165	0.0342089	Down	0.652856	0.646969	0.465899	0.14578	0.112868	0.316965	heparan sulfate (glucosamine) 3-O-sulfotransferase 3A1	BGD:BT22682,GeneID:521959	GO:0008146	sulfotransferase activity	bta00534	Glycosaminoglycan biosynthesis - heparan sulfate / heparin
HS6ST1	2348.9	1260.09	3437.71	2.72814	1.44792	1.03e-208	1.61e-206	Up	51.5796	51.5708	45.5695	132.849	124.97	130.275	heparan sulfate 6-O-sulfotransferase 1	BGD:BT29155,GeneID:518563	GO:0001525,GO:0015015,GO:0016021,GO:0017095,GO:0048286,GO:0048666,GO:0060716	angiogenesis|heparan sulfate proteoglycan biosynthetic process, enzymatic modification|integral component of membrane|heparan sulfate 6-O-sulfotransferase activity|lung alveolus development|neuron development|labyrinthine layer blood vessel development	bta00534	Glycosaminoglycan biosynthesis - heparan sulfate / heparin
HSBP1L1	7.98725	12.7997	3.17479	0.248037	-2.01137	0.00340574	0.00823027	Down	0	0	0.0120122	0	0	0		GeneID:100335435
HSD17B14	5.61307	1.42588	9.80026	6.87312	2.78097	0.00144986	0.00372438	Up	0	0.064586	0.0494894	0.229214	0.0529503	0.350045	hydroxysteroid (17-beta) dehydrogenase 14	BGD:BT17900,GeneID:282652	GO:0004303,GO:0005829,GO:0006706,GO:0047045,GO:0055114	estradiol 17-beta-dehydrogenase activity|cytosol|steroid catabolic process|testosterone 17-beta-dehydrogenase (NADP+) activity|oxidation-reduction process
HSD3B1	25199.8	16064	34335.7	2.13743	1.09588	4.9e-274	1.26e-271	Up	143.57	148.815	153.33	314.259	318.411	313.01	hydroxy-delta-5-steroid dehydrogenase, 3 beta- and steroid delta-isomerase 1	BGD:BT11769,GeneID:281824			bta00140,bta04913,bta04925	Steroid hormone biosynthesis|Ovarian Steroidogenesis|Aldosterone synthesis and secretion
HSD3B7	91.8524	54.9451	128.76	2.34343	1.22862	1.95e-11	1.1e-10	Up	1.40296	1.52344	1.2939	3.57769	2.66648	3.04959	hydroxy-delta-5-steroid dehydrogenase, 3 beta- and steroid delta-isomerase 7	BGD:BT29970,GeneID:540229	GO:0003854,GO:0006694,GO:0016853,GO:0055114	3-beta-hydroxy-delta5-steroid dehydrogenase activity|steroid biosynthetic process|isomerase activity|oxidation-reduction process	bta00120	Primary bile acid biosynthesis
HSF4	357.081	219.578	494.584	2.25243	1.17148	6.8e-16	4.99e-15	Up	2.60738	2.6788	3.02047	5.74399	4.76776	5.71042	heat shock transcription factor 4	BGD:BT13684,GeneID:614788	GO:0000122,GO:0003700,GO:0005654,GO:0007601,GO:0008284,GO:0019903,GO:0033169,GO:0043010,GO:0043565,GO:0045597,GO:0045944,GO:0048468,GO:0070207	negative regulation of transcription from RNA polymerase II promoter|transcription factor activity, sequence-specific DNA binding|nucleoplasm|visual perception|positive regulation of cell proliferation|protein phosphatase binding|histone H3-K9 demethylation|camera-type eye development|sequence-specific DNA binding|positive regulation of cell differentiation|positive regulation of transcription fr…
HTR1E	7.71763	3.57385	11.8614	3.31895	1.73073	0.015189	0.0323978	Up	0.063084	0.0205014	0.106134	0.0958838	0.254573	0.23031	5-hydroxytryptamine (serotonin) receptor 1E	BGD:BT11754,GeneID:616356	GO:0004993,GO:0005887,GO:0007193,GO:0007210,GO:0007268,GO:0030815,GO:0051378	G-protein coupled serotonin receptor activity|integral component of plasma membrane|adenylate cyclase-inhibiting G-protein coupled receptor signaling pathway|serotonin receptor signaling pathway|chemical synaptic transmission|negative regulation of cAMP metabolic process|serotonin binding	bta04024,bta04080,bta04726,bta04742	cAMP signaling pathway|Neuroactive ligand-receptor interaction|Serotonergic synapse|Taste transduction
HYLS1	214.896	296.793	132.999	0.44812	-1.15804	2.32e-21	2.2e-20	Down	7.80463	7.6432	7.23853	3.35941	3.30814	3.58978	hydrolethalus syndrome 1	BGD:BT14736,GeneID:538735	GO:0005634,GO:0005737,GO:0005813,GO:0005886	nucleus|cytoplasm|centrosome|plasma membrane
IBSP	1.73726	0	3.47452	Inf	Inf	0.0184898	0.0387386	Up	0	0	0	0.0749881	0.0211598	0.0830745	integrin-binding sialoprotein	BGD:BT10826,GeneID:281233	GO:0001649,GO:0005615,GO:0007155,GO:0016020,GO:0030198,GO:0030282,GO:0031012,GO:0031988,GO:0071363	osteoblast differentiation|extracellular space|cell adhesion|membrane|extracellular matrix organization|bone mineralization|extracellular matrix|membrane-bounded vesicle|cellular response to growth factor stimulus	bta04151,bta04512,bta04510	PI3K-Akt signaling pathway|ECM-receptor interaction|Focal adhesion
IER2	1332.92	1933.01	732.819	0.379107	-1.39932	2.09e-83	8.14e-82	Down	58.5286	59.1996	59.691	22.452	22.7918	19.3457	immediate early response 2	BGD:BT23700,GeneID:525380	GO:0003677,GO:0005654,GO:0005737,GO:0048870	DNA binding|nucleoplasm|cytoplasm|cell motility
IFI44	1.67936	0	3.35871	Inf	Inf	0.0255182	0.0518788	Up	0	0	0	0.0180356	0.102392	0.0796092		GeneID:508348	GO:0005525	GTP binding
IFI6	543.288	306.252	780.324	2.54798	1.34935	4.25e-63	1.23e-61	Up	11.3514	13.2148	10.9014	27.9654	27.7244	25.1039	interferon, alpha-inducible protein 6	BGD:BT12430,GeneID:512913	GO:0001836,GO:0005739,GO:0016021,GO:0043154,GO:0051902,GO:2001240	release of cytochrome c from mitochondria|mitochondrion|integral component of membrane|negative regulation of cysteine-type endopeptidase activity involved in apoptotic process|negative regulation of mitochondrial depolarization|negative regulation of extrinsic apoptotic signaling pathway in absence of ligand
IFIT1	233.13	330.886	135.373	0.409124	-1.28939	6.91e-23	6.95e-22	Down	2.29372	2.50128	2.27516	0.954651	0.998376	1.02813		BGD:BT23691,GeneID:100139670	GO:0003723,GO:0005737,GO:0019060,GO:0032091,GO:0043657,GO:0045070,GO:0045071,GO:0050689,GO:0051097,GO:0051607,GO:0071357,GO:0071360	RNA binding|cytoplasm|intracellular transport of viral protein in host cell|negative regulation of protein binding|host cell|positive regulation of viral genome replication|negative regulation of viral genome replication|negative regulation of defense response to virus by host|negative regulation of helicase activity|defense response to virus|cellular response to type I interferon|cellular respon…	bta05160,bta05168	Hepatitis C|Herpes simplex infection
IFIT2	223.345	94.8196	351.87	3.71094	1.89178	1.71e-51	3.93e-50	Up	1.12588	1.6405	1.37219	5.55758	4.57811	5.25933		BGD:BT13664,GeneID:527528	GO:0003723,GO:0005783,GO:0032091,GO:0035457,GO:0043065,GO:0044822,GO:0051607	RNA binding|endoplasmic reticulum|negative regulation of protein binding|cellular response to interferon-alpha|positive regulation of apoptotic process|poly(A) RNA binding|defense response to virus
IFIT3	45.8	18.763	72.837	3.88195	1.95678	2.33e-12	1.39e-11	Up	0.353461	0.203397	0.207007	0.958622	0.992396	0.93197	interferon-induced protein with tetratricopeptide repeats 3	BGD:BT26518,GeneID:509678	GO:0003723,GO:0005739,GO:0008285,GO:0035457,GO:0042802,GO:0043066,GO:0051607	RNA binding|mitochondrion|negative regulation of cell proliferation|cellular response to interferon-alpha|identical protein binding|negative regulation of apoptotic process|defense response to virus
IGFBP3	611.523	201.729	1021.32	5.06283	2.33994	8.44e-178	9.2e-176	Up	5.50363	5.74734	4.96923	28.0641	25.8191	27.8934	insulin-like growth factor binding protein 3	BGD:BT10043,GeneID:282261	GO:0001558,GO:0001649,GO:0001933,GO:0001968,GO:0005615,GO:0005634,GO:0006468,GO:0008160,GO:0010906,GO:0014912,GO:0031994,GO:0031995,GO:0032868,GO:0042567,GO:0043065,GO:0043085,GO:0043410,GO:0043567,GO:0043568,GO:0044342,GO:0045663,GO:0048662,GO:0070062	regulation of cell growth|osteoblast differentiation|negative regulation of protein phosphorylation|fibronectin binding|extracellular space|nucleus|protein phosphorylation|protein tyrosine phosphatase activator activity|regulation of glucose metabolic process|negative regulation of smooth muscle cell migration|insulin-like growth factor I binding|insulin-like growth factor II binding|response to …	bta04115,bta05202	p53 signaling pathway|Transcriptional misregulation in cancers
IGFBP4	2865.67	4677.63	1053.71	0.225266	-2.1503	0	0	Down	110.493	110.13	111.108	23.8436	24.0113	24.9202	insulin-like growth factor binding protein 4	BGD:BT18595,GeneID:282262	GO:0001558,GO:0005615,GO:0010906,GO:0031994,GO:0031995,GO:0043410,GO:0043567,GO:0043568,GO:0044342	regulation of cell growth|extracellular space|regulation of glucose metabolic process|insulin-like growth factor I binding|insulin-like growth factor II binding|positive regulation of MAPK cascade|regulation of insulin-like growth factor receptor signaling pathway|positive regulation of insulin-like growth factor receptor signaling pathway|type B pancreatic cell proliferation
IGFBP5	572.738	277.598	867.878	3.12639	1.6445	1.26e-92	5.46e-91	Up	1.76938	1.86302	1.91785	5.80283	6.16169	5.87698	insulin-like growth factor binding protein 5	BGD:BT12013,GeneID:404185	GO:0001558,GO:0001649,GO:0001968,GO:0005615,GO:0006006,GO:0007565,GO:0010906,GO:0014912,GO:0017148,GO:0031069,GO:0031994,GO:0031995,GO:0042567,GO:0042593,GO:0043567,GO:0043568,GO:0043569,GO:0044342,GO:0045668,GO:0045926,GO:0048286,GO:0048662,GO:0051146,GO:0051897,GO:0060056,GO:0060416,GO:0071320,GO:1901862,GO:1904205	regulation of cell growth|osteoblast differentiation|fibronectin binding|extracellular space|glucose metabolic process|female pregnancy|regulation of glucose metabolic process|negative regulation of smooth muscle cell migration|negative regulation of translation|hair follicle morphogenesis|insulin-like growth factor I binding|insulin-like growth factor II binding|insulin-like growth factor ternar…
IKBKE	1145.24	455.076	1835.41	4.0332	2.01193	1.24e-199	1.71e-197	Up	4.32726	4.48279	4.70428	16.7127	17.7742	16.7794	inhibitor of kappa light polypeptide gene enhancer in B-cells, kinase epsilon	GeneID:533216	GO:0004704,GO:0005524,GO:0007252,GO:0008384,GO:0008630,GO:0016605,GO:0031625,GO:0031966,GO:0034340,GO:0035456,GO:0036435,GO:0038061,GO:0043123,GO:0051260,GO:0098586	NF-kappaB-inducing kinase activity|ATP binding|I-kappaB phosphorylation|IkappaB kinase activity|intrinsic apoptotic signaling pathway in response to DNA damage|PML body|ubiquitin protein ligase binding|mitochondrial membrane|response to type I interferon|response to interferon-beta|K48-linked polyubiquitin binding|NIK/NF-kappaB signaling|positive regulation of I-kappaB kinase/NF-kappaB signaling|…	bta04620,bta04622,bta04623,bta05162,bta05164,bta05161,bta05160,bta05168	Toll-like receptor signaling pathway|RIG-I-like receptor signaling pathway|Cytosolic DNA-sensing pathway|Measles|Influenza A|Hepatitis B|Hepatitis C|Herpes simplex infection
IL11	2698.69	3905.97	1491.41	0.381827	-1.38901	9.8e-198	1.33e-195	Down	143.812	139.528	129.903	50.0836	49.5317	51.188		GeneID:100337295	GO:0005125,GO:0005142,GO:0005737,GO:0008083,GO:0008284,GO:0033138,GO:0043410,GO:0045944,GO:0046888,GO:0050731	cytokine activity|interleukin-11 receptor binding|cytoplasm|growth factor activity|positive regulation of cell proliferation|positive regulation of peptidyl-serine phosphorylation|positive regulation of MAPK cascade|positive regulation of transcription from RNA polymerase II promoter|negative regulation of hormone secretion|positive regulation of peptidyl-tyrosine phosphorylation	bta04630,bta04060,bta04640,bta05323	Jak-STAT signaling pathway|Cytokine-cytokine receptor interaction|Hematopoietic cell lineage|Rheumatoid arthritis
IL12B	6.58703	0.59737	12.5767	21.0534	4.39598	8.66e-06	3.04e-05	Up	0.0296899	0	0	0.228205	0.120817	0.184335	interleukin 12B (natural killer cell stimulatory factor 2, cytotoxic lymphocyte maturation factor 2, p40)	BGD:BT12383,GeneID:281857	GO:0001916,GO:0002230,GO:0002827,GO:0002860,GO:0002862,GO:0004896,GO:0005125,GO:0005143,GO:0005515,GO:0005615,GO:0005737,GO:0006955,GO:0007050,GO:0008083,GO:0010224,GO:0010535,GO:0016020,GO:0016477,GO:0019221,GO:0030101,GO:0032693,GO:0032700,GO:0032725,GO:0032733,GO:0032735,GO:0032740,GO:0032760,GO:0032816,GO:0032819,GO:0034393,GO:0042093,GO:0042095,GO:0042104,GO:0042164,GO:0042510,GO:0042517,GO:…	positive regulation of T cell mediated cytotoxicity|positive regulation of defense response to virus by host|positive regulation of T-helper 1 type immune response|positive regulation of natural killer cell mediated cytotoxicity directed against tumor cell target|negative regulation of inflammatory response to antigenic stimulus|cytokine receptor activity|cytokine activity|interleukin-12 receptor…	bta04630,bta04060,bta04620,bta04622,bta05205,bta05321,bta05330,bta04940,bta05133,bta05134,bta05152,bta05162,bta05164,bta05168,bta05146,bta05145,bta05140,bta05142,bta05143	Jak-STAT signaling pathway|Cytokine-cytokine receptor interaction|Toll-like receptor signaling pathway|RIG-I-like receptor signaling pathway|Proteoglycans in cancer|Inflammatiory bowel disease (IBD)|Allograft rejection|Type I diabetes mellitus|Pertussis|Legionellosis|Tuberculosis|Measles|Influenza A|Herpes simplex infection|Amoebiasis|Toxoplasmosis|Leishmaniasis|Chagas disease (American trypanoso…
IL12RB1	4.28291	6.95544	1.61039	0.231529	-2.11073	0.0351552	0.0694044	Down	0.040672	0.0735876	0.0578177	0.0265759	0.0152649	0.0144965		BGD:BT11075,GeneID:524299	GO:0016021,GO:0002230,GO:0002827,GO:0005143,GO:0009897,GO:0016517,GO:0018108,GO:0032729,GO:0035722,GO:0038155,GO:0042019,GO:0042020,GO:0042022,GO:0042104,GO:0071346,GO:0072536	integral component of membrane|positive regulation of defense response to virus by host|positive regulation of T-helper 1 type immune response|interleukin-12 receptor binding|external side of plasma membrane|interleukin-12 receptor activity|peptidyl-tyrosine phosphorylation|positive regulation of interferon-gamma production|interleukin-12-mediated signaling pathway|interleukin-23-mediated signali…	bta04630,bta04060,bta05321	Jak-STAT signaling pathway|Cytokine-cytokine receptor interaction|Inflammatiory bowel disease (IBD)
IL17D	13.7283	5.72273	21.7339	3.79781	1.92517	0.000185748	0.000549201	Up	0.0270839	0.053956	0.103912	0.189826	0.263807	0.282812		BGD:BT20379,GeneID:614982	GO:0005125,GO:0005126,GO:0005615,GO:0006954,GO:0007166	cytokine activity|cytokine receptor binding|extracellular space|inflammatory response|cell surface receptor signaling pathway	bta04630	Jak-STAT signaling pathway
IL18RAP	48.4703	29.3922	67.5484	2.29818	1.20049	3.15e-06	1.16e-05	Up	0.476461	0.317652	0.365154	0.910188	0.937749	0.866267		GeneID:493716	GO:0007165,GO:0016021	signal transduction|integral component of membrane	bta04060,bta05321	Cytokine-cytokine receptor interaction|Inflammatiory bowel disease (IBD)
IL1B	1.81278	0	3.62556	Inf	Inf	0.0173471	0.0365737	Up	0	0	0	0.0223806	0.101728	0.0735739	interleukin 1, beta	BGD:BT25754,GeneID:281251	GO:0005149,GO:0005615,GO:0006954,GO:0006955,GO:0001660,GO:0005125,GO:0005764,GO:0005776,GO:0005829,GO:0019221,GO:0031410,GO:0043123,GO:0046330,GO:0051781,GO:0070062	interleukin-1 receptor binding|extracellular space|inflammatory response|immune response|fever generation|cytokine activity|lysosome|autophagosome|cytosol|cytokine-mediated signaling pathway|cytoplasmic vesicle|positive regulation of I-kappaB kinase/NF-kappaB signaling|positive regulation of JNK cascade|positive regulation of cell division|extracellular exosome	bta04010,bta04064,bta04668,bta04060,bta04640,bta04620,bta04621,bta04623,bta04750,bta04380,bta05323,bta05321,bta05332,bta05010,bta05020,bta04940,bta04932,bta04933,bta05132,bta05133,bta05134,bta05152,bta05162,bta05164,bta05168,bta05146,bta05144,bta05140,bta05142,bta05143	MAPK signaling pathway|NF-kappa B signaling pathway|TNF signaling pathway|Cytokine-cytokine receptor interaction|Hematopoietic cell lineage|Toll-like receptor signaling pathway|NOD-like receptor signaling pathway|Cytosolic DNA-sensing pathway|Inflammatory mediator regulation of TRP channels|Osteoclast differentiation|Rheumatoid arthritis|Inflammatiory bowel disease (IBD)|Graft-versus-host disease…
IL1R2	4.66472	0	9.32943	Inf	Inf	2.98e-05	9.77e-05	Up	0	0	0	0.244946	0.185798	0.0670834	interleukin 1 receptor, type II	BGD:BT10476,GeneID:515700	GO:0004910,GO:0016021,GO:0019221	interleukin-1, Type II, blocking receptor activity|integral component of membrane|cytokine-mediated signaling pathway	bta04010,bta04060,bta04640,bta05202,bta05166,bta05146	MAPK signaling pathway|Cytokine-cytokine receptor interaction|Hematopoietic cell lineage|Transcriptional misregulation in cancers|HTLV-I infection|Amoebiasis
IL1RAPL2	8.68084	4.73901	12.6227	2.66356	1.41336	0.0165114	0.0349903	Up	0	0	0	0	0	0		BGD:BT10425,GeneID:523444	GO:0007165	signal transduction
IL21R	47.5851	23.253	71.9172	3.09281	1.62892	5.62e-05	0.000178313	Up	0.404145	0.208934	0.394503	1.00794	1.18541	0.685199	interleukin 21 receptor	BGD:BT10857,GeneID:617967	GO:0004896,GO:0016021,GO:0019221	cytokine receptor activity|integral component of membrane|cytokine-mediated signaling pathway	bta04630,bta04060,bta05321	Jak-STAT signaling pathway|Cytokine-cytokine receptor interaction|Inflammatiory bowel disease (IBD)
IL2RA	33.932	19.5306	48.3335	2.47476	1.30729	1.49e-05	5.07e-05	Up	0.2785	0.333742	0.140864	0.605043	0.526883	0.623857	interleukin 2 receptor, alpha	GeneID:281861	GO:0002664,GO:0004911,GO:0006924,GO:0007219,GO:0009897,GO:0016021,GO:0038110,GO:0042104,GO:0042130,GO:0046013,GO:0050728,GO:0006954,GO:0006955,GO:0019976	regulation of T cell tolerance induction|interleukin-2 receptor activity|activation-induced cell death of T cells|Notch signaling pathway|external side of plasma membrane|integral component of membrane|interleukin-2-mediated signaling pathway|positive regulation of activated T cell proliferation|negative regulation of T cell proliferation|regulation of T cell homeostatic proliferation|negative re…	bta04630,bta04151,bta04060,bta04144,bta04640,bta05166,bta05162	Jak-STAT signaling pathway|PI3K-Akt signaling pathway|Cytokine-cytokine receptor interaction|Endocytosis|Hematopoietic cell lineage|HTLV-I infection|Measles
IL6	328.283	90.1819	566.385	6.28047	2.65087	2.68e-122	1.71e-120	Up	4.03397	2.91548	3.93755	22.1348	20.8651	23.637	interleukin 6 (interferon, beta 2)	BGD:BT10688,GeneID:280826	GO:0001781,GO:0002384,GO:0002675,GO:0005125,GO:0005138,GO:0005615,GO:0005896,GO:0006953,GO:0008083,GO:0009611,GO:0009897,GO:0010574,GO:0031018,GO:0031175,GO:0032722,GO:0032755,GO:0032966,GO:0033138,GO:0035729,GO:0042102,GO:0042517,GO:0042593,GO:0042832,GO:0043065,GO:0043066,GO:0043410,GO:0045079,GO:0045630,GO:0045727,GO:0045944,GO:0046716,GO:0046888,GO:0048661,GO:0050679,GO:0050871,GO:0051024,GO:…	neutrophil apoptotic process|hepatic immune response|positive regulation of acute inflammatory response|cytokine activity|interleukin-6 receptor binding|extracellular space|interleukin-6 receptor complex|acute-phase response|growth factor activity|response to wounding|external side of plasma membrane|regulation of vascular endothelial growth factor production|endocrine pancreas development|neuron…	bta04630,bta04668,bta04066,bta04068,bta04151,bta04060,bta04640,bta04620,bta04621,bta04622,bta04623,bta04650,bta04672,bta04380,bta05200,bta05202,bta05323,bta05321,bta05332,bta05020,bta05410,bta04932,bta04931,bta04933,bta05132,bta05133,bta05134,bta05152,bta05166,bta05162,bta05164,bta05161,bta05160,bta05168,bta05146,bta05144,bta05142,bta05143	Jak-STAT signaling pathway|TNF signaling pathway|HIF-1 signaling pathway|FoxO signaling pathway|PI3K-Akt signaling pathway|Cytokine-cytokine receptor interaction|Hematopoietic cell lineage|Toll-like receptor signaling pathway|NOD-like receptor signaling pathway|RIG-I-like receptor signaling pathway|Cytosolic DNA-sensing pathway|Natural killer cell mediated cytotoxicity|Intestinal immune network f…
IL6R	80.0232	41.0308	119.016	2.90064	1.53637	6.21e-14	4.09e-13	Up	0.479392	0.45075	0.792584	1.46722	1.75172	1.83082	interleukin 6 receptor	BGD:BT10030,GeneID:507359	GO:0004897,GO:0004915,GO:0005138,GO:0005615,GO:0005896,GO:0009986,GO:0010536,GO:0016324,GO:0019899,GO:0019981,GO:0031018,GO:0032722,GO:0032755,GO:0032966,GO:0042517,GO:0042803,GO:0043410,GO:0048661,GO:0070102,GO:0070110,GO:0070119,GO:0070120	ciliary neurotrophic factor receptor activity|interleukin-6 receptor activity|interleukin-6 receptor binding|extracellular space|interleukin-6 receptor complex|cell surface|positive regulation of activation of Janus kinase activity|apical plasma membrane|enzyme binding|interleukin-6 binding|endocrine pancreas development|positive regulation of chemokine production|positive regulation of interleuk…	bta04630,bta04066,bta04151,bta04060,bta04640,bta04932	Jak-STAT signaling pathway|HIF-1 signaling pathway|PI3K-Akt signaling pathway|Cytokine-cytokine receptor interaction|Hematopoietic cell lineage|Non-alcoholic fatty liver disease (NAFLD)
IL7	201.88	108.152	295.609	2.73329	1.45064	2.56e-29	3.3e-28	Up	1.32912	1.07527	1.26574	3.56794	3.86885	4.31877	interleukin 7	BGD:BT30296,GeneID:280827	GO:0002360,GO:0005125,GO:0005139,GO:0005615,GO:0006959,GO:0007267,GO:0008083,GO:0009887,GO:0010468,GO:0030890,GO:0043066,GO:0043086,GO:0045453,GO:0045582,GO:0046622,GO:0048873,GO:2001240	T cell lineage commitment|cytokine activity|interleukin-7 receptor binding|extracellular space|humoral immune response|cell-cell signaling|growth factor activity|organ morphogenesis|regulation of gene expression|positive regulation of B cell proliferation|negative regulation of apoptotic process|negative regulation of catalytic activity|bone resorption|positive regulation of T cell differentiatio…	bta04630,bta04151,bta04060,bta04640	Jak-STAT signaling pathway|PI3K-Akt signaling pathway|Cytokine-cytokine receptor interaction|Hematopoietic cell lineage
INHBA	24.6941	15.9332	33.455	2.0997	1.07018	0.00262825	0.00648311	Up	0.0910016	0.101248	0.130488	0.223085	0.203297	0.260343	inhibin, beta A	BGD:BT10605,GeneID:281867	GO:0000082,GO:0001541,GO:0001942,GO:0002244,GO:0005125,GO:0005160,GO:0005179,GO:0005515,GO:0005576,GO:0005615,GO:0006357,GO:0007050,GO:0008083,GO:0008285,GO:0008584,GO:0010862,GO:0017046,GO:0021773,GO:0030308,GO:0032924,GO:0035987,GO:0040007,GO:0042476,GO:0042493,GO:0042541,GO:0042701,GO:0042802,GO:0042981,GO:0043408,GO:0043509,GO:0043512,GO:0045648,GO:0045786,GO:0045893,GO:0045944,GO:0046880,GO:…	G1/S transition of mitotic cell cycle|ovarian follicle development|hair follicle development|hematopoietic progenitor cell differentiation|cytokine activity|transforming growth factor beta receptor binding|hormone activity|protein binding|extracellular region|extracellular space|regulation of transcription from RNA polymerase II promoter|cell cycle arrest|growth factor activity|negative regulatio…	bta04350,bta04060,bta04550	TGF-beta signaling pathway|Cytokine-cytokine receptor interaction|Signaling pathways regulating pluripotency of stem cells
INHBE	661.34	1025.65	297.033	0.289605	-1.78784	3.44e-122	2.18e-120	Down	33.2393	34.0834	30.8514	9.24444	8.74336	9.13738	inhibin, beta E	BGD:BT16094,GeneID:517587	GO:0005125,GO:0005160,GO:0005179,GO:0005615,GO:0008083,GO:0010862,GO:0042981,GO:0043408,GO:0048468,GO:0060395	cytokine activity|transforming growth factor beta receptor binding|hormone activity|extracellular space|growth factor activity|positive regulation of pathway-restricted SMAD protein phosphorylation|regulation of apoptotic process|regulation of MAPK cascade|cell development|SMAD protein signal transduction	bta04350,bta04060,bta04550	TGF-beta signaling pathway|Cytokine-cytokine receptor interaction|Signaling pathways regulating pluripotency of stem cells
IPO5	1929.14	2587.35	1270.93	0.491209	-1.02559	2.45e-97	1.14e-95	Down	41.3527	42.3049	42.5803	21.1719	21.8433	20.6396	importin 5	GeneID:508273	GO:0000059,GO:0000060,GO:0005654,GO:0005737,GO:0005794,GO:0006607,GO:0006610,GO:0008139,GO:0008536,GO:0008565,GO:0031965,GO:0034399,GO:0042307,GO:0044822,GO:0071230	protein import into nucleus, docking|protein import into nucleus, translocation|nucleoplasm|cytoplasm|Golgi apparatus|NLS-bearing protein import into nucleus|ribosomal protein import into nucleus|nuclear localization sequence binding|Ran GTPase binding|protein transporter activity|nuclear membrane|nuclear periphery|positive regulation of protein import into nucleus|poly(A) RNA binding|cellular re…
IQGAP3	2393.6	3487.95	1299.24	0.372494	-1.42471	3.56e-69	1.14e-67	Down	21.7578	21.99	23.6552	7.81484	8.51335	7.97131	IQ motif containing GTPase activating protein 3	GeneID:505886	GO:0000082,GO:0000187,GO:0005096,GO:0005516,GO:0005737,GO:0005911,GO:0007265,GO:0008361,GO:0010628,GO:0010629,GO:0016328,GO:0017048,GO:0033601,GO:0043547,GO:0070371,GO:0070856,GO:0071310	G1/S transition of mitotic cell cycle|activation of MAPK activity|GTPase activator activity|calmodulin binding|cytoplasm|cell-cell junction|Ras protein signal transduction|regulation of cell size|positive regulation of gene expression|negative regulation of gene expression|lateral plasma membrane|Rho GTPase binding|positive regulation of mammary gland epithelial cell proliferation|positive regula…	bta04810	Regulation of actin cytoskeleton
IRF1	2560.24	1411.88	3708.59	2.6267	1.39325	6.84e-207	1.04e-204	Up	18.7098	19.4059	18.6696	51.2698	49.493	48.0221	interferon regulatory factor 1	BGD:BT24247,GeneID:789216	GO:0000975,GO:0003700,GO:0006355,GO:0006915,GO:0008285,GO:0050776,GO:0005634,GO:0005737,GO:0006351,GO:0007050,GO:0032481,GO:0032728,GO:0034124,GO:0045590,GO:0045892,GO:0045893,GO:0051607,GO:0060333,GO:2000564	regulatory region DNA binding|transcription factor activity, sequence-specific DNA binding|regulation of transcription, DNA-templated|apoptotic process|negative regulation of cell proliferation|regulation of immune response|nucleus|cytoplasm|transcription, DNA-templated|cell cycle arrest|positive regulation of type I interferon production|positive regulation of interferon-beta production|regulati…	bta04917,bta05133,bta05160	Prolactin signaling pathway|Pertussis|Hepatitis C
IRF9	373.901	231.228	516.574	2.23405	1.15966	5.19e-26	5.94e-25	Up	2.80014	2.15558	2.9159	5.21431	6.00769	5.16127	interferon regulatory factor 9	BGD:BT10024,GeneID:509855	GO:0000975,GO:0003700,GO:0006355	regulatory region DNA binding|transcription factor activity, sequence-specific DNA binding|regulation of transcription, DNA-templated	bta04630,bta04380,bta05203,bta05162,bta05164,bta05160,bta05168	Jak-STAT signaling pathway|Osteoclast differentiation|Viral carcinogenesis|Measles|Influenza A|Hepatitis C|Herpes simplex infection
ISG15	49.5055	10.3343	88.6767	8.58083	3.10112	2.56e-25	2.85e-24	Up	1.28432	0.546923	1.07901	7.08527	7.75442	9.71738	ISG15 ubiquitin-like modifier	BGD:BT25015,GeneID:281871	GO:0005576,GO:0005737,GO:0019941,GO:0031386,GO:0031397,GO:0032020,GO:0032649,GO:0034340,GO:0042742,GO:0045071,GO:0045648,GO:0051607	extracellular region|cytoplasm|modification-dependent protein catabolic process|protein tag|negative regulation of protein ubiquitination|ISG15-protein conjugation|regulation of interferon-gamma production|response to type I interferon|defense response to bacterium|negative regulation of viral genome replication|positive regulation of erythrocyte differentiation|defense response to virus	bta04622	RIG-I-like receptor signaling pathway
ITGA7	3965.22	2185.65	5744.79	2.62841	1.39419	5.36e-175	5.68e-173	Up	25.082	28.202	27.2904	65.3234	65.9155	66.8457	integrin, alpha 7	BGD:BT30331,GeneID:506953	GO:0007229,GO:0016021,GO:0034113,GO:0035987	integrin-mediated signaling pathway|integral component of membrane|heterotypic cell-cell adhesion|endodermal cell differentiation	bta04151,bta04512,bta04810,bta04510,bta05410,bta05412,bta05414	PI3K-Akt signaling pathway|ECM-receptor interaction|Regulation of actin cytoskeleton|Focal adhesion|Hypertrophic cardiomyopathy (HCM)|Arrhythmogenic right ventricular cardiomyopathy (ARVC)|Dilated cardiomyopathy (DCM)
ITGB2	250.722	119.184	382.261	3.20733	1.68137	1.7e-44	3.31e-43	Up	1.49567	1.85064	1.45021	5.11519	5.17507	4.63589	integrin, beta 2 (complement component 3 receptor 3 and 4 subunit)	BGD:BT10874,GeneID:281877	GO:0001948,GO:0005515,GO:0007159,GO:0007160,GO:0007229,GO:0009986,GO:0016020,GO:0019901,GO:0030141,GO:0030369,GO:0030593,GO:0031623,GO:0034113,GO:0034687,GO:0035987,GO:0043113,GO:0046872,GO:0050730,GO:0050839,GO:0070062,GO:0071404	glycoprotein binding|protein binding|leukocyte cell-cell adhesion|cell-matrix adhesion|integrin-mediated signaling pathway|cell surface|membrane|protein kinase binding|secretory granule|ICAM-3 receptor activity|neutrophil chemotaxis|receptor internalization|heterotypic cell-cell adhesion|integrin alphaL-beta2 complex|endodermal cell differentiation|receptor clustering|metal ion binding|regulation…	bta04015,bta04390,bta04514,bta04145,bta04810,bta04610,bta04650,bta04670,bta05323,bta05416,bta05133,bta05134,bta05150,bta05152,bta05166,bta05146,bta05144,bta05140	Rap1 signaling pathway|Hippo signaling pathway|Cell adhesion molecules (CAMs)|Phagosome|Regulation of actin cytoskeleton|Complement and coagulation cascades|Natural killer cell mediated cytotoxicity|Leukocyte transendothelial migration|Rheumatoid arthritis|Viral myocarditis|Pertussis|Legionellosis|Staphylococcus aureus infection|Tuberculosis|HTLV-I infection|Amoebiasis|Malaria|Leishmaniasis
JAM2	213.572	317.362	109.781	0.345919	-1.53149	6.78e-35	1.03e-33	Down	7.80447	6.67993	7.13806	2.56855	3.01098	2.32532	junctional adhesion molecule 2	BGD:BT23127,GeneID:538846	GO:0007162,GO:0016021,GO:0046982	negative regulation of cell adhesion|integral component of membrane|protein heterodimerization activity	bta04514,bta04530,bta04670	Cell adhesion molecules (CAMs)|Tight junction|Leukocyte transendothelial migration
JARID2	125.676	77.0578	174.295	2.26187	1.17752	2.95e-13	1.89e-12	Up	0.423827	0.267445	0.442069	0.922242	0.912358	0.835648		BGD:BT10394,GeneID:528253	GO:0000122,GO:0000977,GO:0001227,GO:0001889,GO:0003682,GO:0008285,GO:0031061,GO:0035098,GO:0048536,GO:0048538,GO:0048863,GO:0051574	negative regulation of transcription from RNA polymerase II promoter|RNA polymerase II regulatory region sequence-specific DNA binding|transcriptional repressor activity, RNA polymerase II transcription regulatory region sequence-specific binding|liver development|chromatin binding|negative regulation of cell proliferation|negative regulation of histone methylation|ESC/E(Z) complex|spleen develop…	bta04550	Signaling pathways regulating pluripotency of stem cells
KATNAL2	67.4473	95.5427	39.3518	0.411877	-1.27972	1.92e-09	9.45e-09	Down	2.24258	2.06087	1.58171	0.624882	0.9405	0.795957	katanin p60 subunit A-like 2	BGD:BT14106,GeneID:514354	GO:0005524,GO:0005634,GO:0005737,GO:0008017,GO:0008568,GO:0031122,GO:0051013	ATP binding|nucleus|cytoplasm|microtubule binding|microtubule-severing ATPase activity|cytoplasmic microtubule organization|microtubule severing
KCNIP2	10.5753	5.42969	15.7209	2.89537	1.53375	0.00742027	0.0168675	Up	0.00766442	0.0203046	0.0670344	0.0685592	0.121624	0.0584036	Kv channel interacting protein 2	GeneID:540895	GO:0005250,GO:0005509,GO:0005737,GO:0008076,GO:0015459,GO:0042802,GO:0044325,GO:0045163,GO:0047485,GO:0071435,GO:0086009	A-type (transient outward) potassium channel activity|calcium ion binding|cytoplasm|voltage-gated potassium channel complex|potassium channel regulator activity|identical protein binding|ion channel binding|clustering of voltage-gated potassium channels|protein N-terminus binding|potassium ion export|membrane repolarization
KCNK17	9.00094	4.14073	13.8611	3.34752	1.74309	0.00462923	0.0109477	Up	0.0427068	0.028555	0.0912825	0.124979	0.071387	0.250567	potassium channel, subfamily K, member 17	BGD:BT29339,GeneID:282264	GO:0005887,GO:0022841,GO:0030322,GO:0071805	integral component of plasma membrane|potassium ion leak channel activity|stabilization of membrane potential|potassium ion transmembrane transport
KCNMB4	44.278	60.4028	28.1533	0.466092	-1.10131	0.00146263	0.00375472	Down	0.67177	0.761642	1.21385	0.387879	0.355421	0.493912	potassium large conductance calcium-activated channel, subfamily M, beta member 4	BGD:BT13736,GeneID:520448	GO:0005513,GO:0007268,GO:0008076,GO:0015269,GO:0015459,GO:0019228,GO:0071805	detection of calcium ion|chemical synaptic transmission|voltage-gated potassium channel complex|calcium-activated potassium channel activity|potassium channel regulator activity|neuronal action potential|potassium ion transmembrane transport	bta04022,bta04911,bta04270	cGMP - PKG signaling pathway|Insulin secretion|Vascular smooth muscle contraction
KCNN4	9.75808	15.6697	3.84643	0.245468	-2.02639	0.000695824	0.00189008	Down	0.205807	0.11839	0.11479	0.0526663	0.0365129	0.0115082	potassium intermediate/small conductance calcium-activated channel, subfamily N, member 4	GeneID:534591	GO:0005516,GO:0005886,GO:0006816,GO:0006884,GO:0016021,GO:0016286,GO:0019903,GO:0030322,GO:0045332,GO:0046541,GO:0050714,GO:0050862,GO:0071805	calmodulin binding|plasma membrane|calcium ion transport|cell volume homeostasis|integral component of membrane|small conductance calcium-activated potassium channel activity|protein phosphatase binding|stabilization of membrane potential|phospholipid translocation|saliva secretion|positive regulation of protein secretion|positive regulation of T cell receptor signaling pathway|potassium ion tran…	bta04911,bta04970,bta04974	Insulin secretion|Salivary secretion|Protein digestion and absorption
KCNQ5	67.1908	93.693	40.6887	0.434277	-1.20331	1.45e-07	6.12e-07	Down	0.659663	0.489148	0.553576	0.203645	0.27018	0.259451		GeneID:613605	GO:0005251,GO:0008076,GO:0016021,GO:0030118,GO:0071805,GO:0005249	delayed rectifier potassium channel activity|voltage-gated potassium channel complex|integral component of membrane|clathrin coat|potassium ion transmembrane transport|voltage-gated potassium channel activity	bta04725	Cholinergic synapse
KIAA0101	1192.69	1880.45	504.927	0.268514	-1.89693	2.65e-152	2.23e-150	Down	82.2345	71.7647	71.7215	19.3314	19.4123	20.6275	KIAA0101 ortholog	GeneID:540737
KIAA1524	555.019	758.323	351.715	0.463807	-1.1084	4.53e-44	8.79e-43	Down	5.81713	6.28308	5.92916	2.99924	2.85092	2.8602	KIAA1524 ortholog	BGD:BT18604,GeneID:538580	GO:0005737,GO:0005886,GO:0007283,GO:2000179	cytoplasm|plasma membrane|spermatogenesis|positive regulation of neural precursor cell proliferation
KIF11	2374.47	3696.85	1052.09	0.284591	-1.81304	6.75557202381508e-318	2.35739438767783e-315	Down	33.3558	32.25	33.8833	9.83252	9.22345	9.49052	kinesin family member 11	BGD:BT11323,GeneID:508467	GO:0000922,GO:0005524,GO:0005737,GO:0005871,GO:0005876,GO:0007018,GO:0007059,GO:0007100,GO:0008017,GO:0008574,GO:0016020,GO:0019901,GO:0046602,GO:0090307	spindle pole|ATP binding|cytoplasm|kinesin complex|spindle microtubule|microtubule-based movement|chromosome segregation|mitotic centrosome separation|microtubule binding|ATP-dependent microtubule motor activity, plus-end-directed|membrane|protein kinase binding|regulation of mitotic centrosome separation|mitotic spindle assembly
KIF14	382.25	555.082	209.418	0.377274	-1.40631	7.36e-50	1.64e-48	Down	3.75071	3.56148	3.84811	1.62289	1.33035	1.4133		BGD:BT13847,GeneID:531074	GO:0001558,GO:0003777,GO:0005524,GO:0005871,GO:0005874,GO:0005886,GO:0007018,GO:0007080,GO:0008017,GO:0008284,GO:0008574,GO:0010389,GO:0016887,GO:0019901,GO:0021685,GO:0021693,GO:0021766,GO:0021772,GO:0021846,GO:0021987,GO:0030155,GO:0030165,GO:0030334,GO:0030496,GO:0030705,GO:0031146,GO:0031641,GO:0032147,GO:0032467,GO:0032487,GO:0033624,GO:0034446,GO:0043524,GO:0045184,GO:0051233,GO:0051301,GO:…	regulation of cell growth|microtubule motor activity|ATP binding|kinesin complex|microtubule|plasma membrane|microtubule-based movement|mitotic metaphase plate congression|microtubule binding|positive regulation of cell proliferation|ATP-dependent microtubule motor activity, plus-end-directed|regulation of G2/M transition of mitotic cell cycle|ATPase activity|protein kinase binding|cerebellar gra…
KIF15	320.774	492.659	148.89	0.302217	-1.72635	3.11e-62	8.85e-61	Down	3.09878	2.82226	2.92593	0.687404	0.982267	1.02654	kinesin family member 15	BGD:BT24299,GeneID:541135	GO:0003777,GO:0005524,GO:0005871,GO:0007018,GO:0008017,GO:0016020,GO:0016887	microtubule motor activity|ATP binding|kinesin complex|microtubule-based movement|microtubule binding|membrane|ATPase activity
KIF18A	273.921	410.456	137.386	0.334715	-1.57899	4.9e-45	9.71e-44	Down	4.20483	4.30158	4.21008	1.55587	1.34602	1.54538	kinesin family member 18A	BGD:BT16820,GeneID:537566	GO:0000070,GO:0000776,GO:0001726,GO:0003779,GO:0005524,GO:0005634,GO:0005737,GO:0005828,GO:0005871,GO:0005901,GO:0007018,GO:0007019,GO:0007080,GO:0007140,GO:0008574,GO:0043130,GO:0051010,GO:0070463,GO:0070507,GO:0072520,GO:1990023	mitotic sister chromatid segregation|kinetochore|ruffle|actin binding|ATP binding|nucleus|cytoplasm|kinetochore microtubule|kinesin complex|caveola|microtubule-based movement|microtubule depolymerization|mitotic metaphase plate congression|male meiosis|ATP-dependent microtubule motor activity, plus-end-directed|ubiquitin binding|microtubule plus-end binding|tubulin-dependent ATPase activity|regul…
KIF18B	554.988	841.32	268.656	0.319326	-1.6469	4.24e-91	1.81e-89	Down	8.59806	9.2902	7.86557	2.43875	2.97605	2.45332	kinesin family member 18B	BGD:BT14480,GeneID:511170	GO:0000070,GO:0005524,GO:0005871,GO:0005874,GO:0007018,GO:0007019,GO:0008017,GO:0008574	mitotic sister chromatid segregation|ATP binding|kinesin complex|microtubule|microtubule-based movement|microtubule depolymerization|microtubule binding|ATP-dependent microtubule motor activity, plus-end-directed
KIF20A	3028.44	4800.87	1256.02	0.261624	-1.93443	0	0	Down	57.3637	56.1375	58.6263	15.5406	15.2433	13.8809	kinesin family member 20A	BGD:BT19282,GeneID:527854	GO:0000281,GO:0000910,GO:0000920,GO:0001578,GO:0003777,GO:0005524,GO:0005794,GO:0005819,GO:0005871,GO:0005874,GO:0007018,GO:0008017,GO:0015031,GO:0016887,GO:0019901,GO:0030496	mitotic cytokinesis|cytokinesis|cell separation after cytokinesis|microtubule bundle formation|microtubule motor activity|ATP binding|Golgi apparatus|spindle|kinesin complex|microtubule|microtubule-based movement|microtubule binding|protein transport|ATPase activity|protein kinase binding|midbody
KIF20B	1067.13	1656.18	478.085	0.288666	-1.79252	8.14e-179	9.07e-177	Down	9.26191	9.36802	9.95768	2.85478	2.89312	2.87093	kinesin family member 20B	BGD:BT20453,GeneID:514679	GO:0003777,GO:0005524,GO:0005871,GO:0007018,GO:0007088,GO:0008017,GO:0016887,GO:0005874	microtubule motor activity|ATP binding|kinesin complex|microtubule-based movement|regulation of mitotic nuclear division|microtubule binding|ATPase activity|microtubule
KIF22	1248.37	1921.91	574.828	0.299091	-1.74134	2.6e-192	3.38e-190	Down	33.3518	33.6033	31.4597	9.86005	10.3284	10.1989	kinesin family member 22	BGD:BT21839,GeneID:506294	GO:0000785,GO:0003677,GO:0003777,GO:0005524,GO:0005634,GO:0005737,GO:0005871,GO:0005874,GO:0005925,GO:0006281,GO:0007018,GO:0007062,GO:0007080,GO:0008017,GO:0016887,GO:0072686	chromatin|DNA binding|microtubule motor activity|ATP binding|nucleus|cytoplasm|kinesin complex|microtubule|focal adhesion|DNA repair|microtubule-based movement|sister chromatid cohesion|mitotic metaphase plate congression|microtubule binding|ATPase activity|mitotic spindle
KIF23	2635.45	3908.31	1362.59	0.348639	-1.52019	4.27e-246	8.93e-244	Down	27.9245	27.7779	27.8509	10.6854	10.8026	10.3182	kinesin family member 23	BGD:BT13237,GeneID:515748	GO:0000281,GO:0000915,GO:0003777,GO:0005524,GO:0005654,GO:0005813,GO:0005871,GO:0005874,GO:0005925,GO:0007018,GO:0008017,GO:0016887,GO:0030496,GO:0032467,GO:0045171,GO:0051256,GO:0072383,GO:0097149	mitotic cytokinesis|actomyosin contractile ring assembly|microtubule motor activity|ATP binding|nucleoplasm|centrosome|kinesin complex|microtubule|focal adhesion|microtubule-based movement|microtubule binding|ATPase activity|midbody|positive regulation of cytokinesis|intercellular bridge|mitotic spindle midzone assembly|plus-end-directed vesicle transport along microtubule|centralspindlin complex	bta05206	MicroRNAs in cancer
KIF2C	893.944	1334.2	453.687	0.340044	-1.55621	2.31e-116	1.37e-114	Down	12.6128	13.6194	14.1179	4.91393	4.72941	4.78786	kinesin family member 2C	BGD:BT10337,GeneID:533161	GO:0000776,GO:0003777,GO:0005524,GO:0005871,GO:0007018,GO:0007019,GO:0007080,GO:0016020,GO:0016887,GO:0030951,GO:0035371,GO:0051010,GO:0051983	kinetochore|microtubule motor activity|ATP binding|kinesin complex|microtubule-based movement|microtubule depolymerization|mitotic metaphase plate congression|membrane|ATPase activity|establishment or maintenance of microtubule cytoskeleton polarity|microtubule plus-end|microtubule plus-end binding|regulation of chromosome segregation
KIF4A	952.202	1463.8	440.609	0.301004	-1.73214	1.96e-154	1.68e-152	Down	9.67423	9.51037	10.4933	3.31555	2.99216	3.09343	kinesin family member 4A	BGD:BT16699,GeneID:537127	GO:0005524,GO:0005871,GO:0007018,GO:0008017,GO:0008574	ATP binding|kinesin complex|microtubule-based movement|microtubule binding|ATP-dependent microtubule motor activity, plus-end-directed
KIFC1	1600.61	2316.97	884.243	0.381637	-1.38973	1.47e-154	1.26e-152	Down	39.0153	38.3598	38.1644	13.5537	14.6487	14.1712	kinesin family member C1	BGD:BT11313,GeneID:510995	GO:0003777,GO:0005524,GO:0005871,GO:0005874,GO:0007018,GO:0007080,GO:0008017,GO:0016020,GO:0016887,GO:0090307	microtubule motor activity|ATP binding|kinesin complex|microtubule|microtubule-based movement|mitotic metaphase plate congression|microtubule binding|membrane|ATPase activity|mitotic spindle assembly
KLHL33	3.68123	1.09579	6.26666	5.71885	2.51573	0.0200356	0.0416328	Up	0.00840988	0.0224614	0	0.0341377	0.0586627	0.0844814	kelch-like 33 (Drosophila)	GeneID:100141057	GO:0003779,GO:0015629,GO:0016567,GO:0031463,GO:0004842	actin binding|actin cytoskeleton|protein ubiquitination|Cul3-RING ubiquitin ligase complex|ubiquitin-protein transferase activity
KLHL38	3.11511	0.628777	5.60144	8.90847	3.15518	0.0180772	0.0379806	Up	0.0133539	0	0.0145451	0.0532997	0.0914652	0.0872937		BGD:BT29130,GeneID:516476	GO:0016567,GO:0031463,GO:0004842	protein ubiquitination|Cul3-RING ubiquitin ligase complex|ubiquitin-protein transferase activity
KLHL41	24.4134	14.8117	34.0151	2.29651	1.19944	0.000898269	0.0023932	Up	0.218175	0.305183	0.319966	0.619848	0.541874	0.936792	kelch repeat and BTB (POZ) domain containing 10	BGD:BT25195,GeneID:505794
KLHL7	287.22	385.441	188.998	0.490343	-1.02814	1.85e-22	1.83e-21	Down	4.26552	3.89703	4.20777	2.15321	2.14513	1.94235		BGD:BT24619,GeneID:534697	GO:0005654,GO:0005730,GO:0005737,GO:0005886,GO:0031463,GO:0042787,GO:0042803,GO:0004842	nucleoplasm|nucleolus|cytoplasm|plasma membrane|Cul3-RING ubiquitin ligase complex|protein ubiquitination involved in ubiquitin-dependent protein catabolic process|protein homodimerization activity|ubiquitin-protein transferase activity
KLK10	51.8117	27.3689	76.2546	2.78617	1.47828	5.28e-09	2.51e-08	Up	0.573993	0.363327	0.329912	1.14589	1.22927	1.22711	kallikrein-related peptidase 10	BGD:BT25376,GeneID:526736	GO:0004252,GO:0006508	serine-type endopeptidase activity|proteolysis
KMO	260.228	411.453	109.003	0.264921	-1.91636	5.28e-60	1.43e-58	Down	5.48248	5.72503	6.12117	1.67381	1.4832	1.5243	kynurenine 3-monooxygenase (kynurenine 3-hydroxylase)	GeneID:515996	GO:0004502,GO:0005741,GO:0005743,GO:0006569,GO:0009651,GO:0016021,GO:0016174,GO:0019674,GO:0019805,GO:0034354,GO:0043420,GO:0044550,GO:0050660,GO:0055114,GO:0070062,GO:0070189,GO:0071949	kynurenine 3-monooxygenase activity|mitochondrial outer membrane|mitochondrial inner membrane|tryptophan catabolic process|response to salt stress|integral component of membrane|NAD(P)H oxidase activity|NAD metabolic process|quinolinate biosynthetic process|'de novo' NAD biosynthetic process from tryptophan|anthranilate metabolic process|secondary metabolite biosynthetic process|flavin adenine di…	bta00380	Tryptophan metabolism
KNG1	26.578	3.05058	50.1054	16.4249	4.03781	1.47e-19	1.29e-18	Up	0.0209374	0.0403265	0.0238358	0.579925	0.389221	0.439293	kininogen 1	BGD:BT29203,GeneID:280833	GO:0004869,GO:0010951,GO:0005623,GO:0006954,GO:0007204,GO:0007596,GO:0030195,GO:0042311,GO:0072562	cysteine-type endopeptidase inhibitor activity|negative regulation of endopeptidase activity|cell|inflammatory response|positive regulation of cytosolic calcium ion concentration|blood coagulation|negative regulation of blood coagulation|vasodilation|blood microparticle	bta04610	Complement and coagulation cascades
KNSTRN	996.977	1486.07	507.888	0.341766	-1.54892	6.63e-132	4.84e-130	Down	34.6047	34.6482	32.6123	11.3461	12.5278	11.4834	chromosome 10 open reading frame, human C15orf23	GeneID:507864	GO:0000070,GO:0000776,GO:0005737,GO:0007051,GO:0035371,GO:0051988,GO:0072686	mitotic sister chromatid segregation|kinetochore|cytoplasm|spindle organization|microtubule plus-end|regulation of attachment of spindle microtubules to kinetochore|mitotic spindle
KNTC1	688.595	958.218	418.971	0.43724	-1.1935	6.77e-51	1.53e-49	Down	3.39705	3.31634	3.84136	1.59449	1.51564	1.45058	kinetochore associated 1	BGD:BT21752,GeneID:506353	GO:0000922,GO:0005737,GO:0005828,GO:0005886,GO:0007093,GO:0015629,GO:1990423	spindle pole|cytoplasm|kinetochore microtubule|plasma membrane|mitotic cell cycle checkpoint|actin cytoskeleton|RZZ complex
KPNA2	7307.89	9778.29	4837.49	0.494718	-1.01532	3.26e-182	3.8e-180	Down	204.863	203.096	207.066	102.384	103.954	104.364	karyopherin alpha 2 (RAG cohort 1, importin alpha 1)	BGD:BT21354,GeneID:513592	GO:0005643,GO:0005654,GO:0005829,GO:0006607,GO:0008139,GO:0008565,GO:0016020,GO:0042826,GO:0044822	nuclear pore|nucleoplasm|cytosol|NLS-bearing protein import into nucleus|nuclear localization sequence binding|protein transporter activity|membrane|histone deacetylase binding|poly(A) RNA binding	bta05164	Influenza A
LAMA3	22.4772	14.6634	30.2909	2.06575	1.04666	0.0090139	0.0201316	Up	0.0512657	0.0522839	0.101195	0.202124	0.111379	0.158725		GeneID:100336873	GO:0005102,GO:0005610,GO:0007155,GO:0030155,GO:0030334,GO:0035987,GO:0045995,GO:0070062	receptor binding|laminin-5 complex|cell adhesion|regulation of cell adhesion|regulation of cell migration|endodermal cell differentiation|regulation of embryonic development|extracellular exosome	bta04151,bta04512,bta04510,bta05200,bta05222,bta05146,bta05145	PI3K-Akt signaling pathway|ECM-receptor interaction|Focal adhesion|Pathways in cancer|Small cell lung cancer|Amoebiasis|Toxoplasmosis
LAMA4	358.676	122.527	594.825	4.85464	2.27936	2.38e-106	1.27e-104	Up	0.72055	0.74877	0.644533	3.46281	3.44162	3.44133	laminin, alpha 4	BGD:BT12452,GeneID:529670	GO:0001568,GO:0005102,GO:0005605,GO:0007155,GO:0030155,GO:0030334,GO:0045995,GO:0050873	blood vessel development|receptor binding|basal lamina|cell adhesion|regulation of cell adhesion|regulation of cell migration|regulation of embryonic development|brown fat cell differentiation	bta04151,bta04512,bta04510,bta05200,bta05222,bta05146,bta05145,bta05143	PI3K-Akt signaling pathway|ECM-receptor interaction|Focal adhesion|Pathways in cancer|Small cell lung cancer|Amoebiasis|Toxoplasmosis|African trypanosomiasis
LAP3	1344.9	891.441	1798.36	2.01736	1.01247	4.41e-75	1.52e-73	Up	18.4581	17.9367	16.8357	37.9926	36.0652	35.2151	leucine aminopeptidase 3	BGD:BT10038,GeneID:781648	GO:0004177,GO:0005737,GO:0006508,GO:0008235,GO:0030145,GO:0005654,GO:0005739,GO:0005925,GO:0008233,GO:0070062	aminopeptidase activity|cytoplasm|proteolysis|metalloexopeptidase activity|manganese ion binding|nucleoplasm|mitochondrion|focal adhesion|peptidase activity|extracellular exosome	bta00330,bta00480	Arginine and proline metabolism|Glutathione metabolism
LARP1B	281.57	377.872	185.269	0.490294	-1.02828	3.02e-19	2.6e-18	Down	1.88619	2.12453	2.0612	0.927375	1.11947	0.998328		GeneID:515517	GO:0005634,GO:0044822,GO:0098779	nucleus|poly(A) RNA binding|mitophagy in response to mitochondrial depolarization
LAT	19.3492	8.55346	30.1449	3.52429	1.81733	2.91e-05	9.57e-05	Up	0.195294	0.166207	0.103854	0.285617	0.329001	0.644435	linker for activation of T cells	BGD:BT14502,GeneID:514735	GO:0001772,GO:0002260,GO:0005070,GO:0005911,GO:0006954,GO:0006955,GO:0007229,GO:0007265,GO:0008180,GO:0009967,GO:0010467,GO:0016021,GO:0019722,GO:0019901,GO:0045860,GO:0050863,GO:0005737,GO:0005887,GO:0015190,GO:0015192,GO:0015196,GO:0015297,GO:0015820,GO:0015823,GO:0015827,GO:0043231,GO:0070062,GO:0098655,GO:1902475	immunological synapse|lymphocyte homeostasis|SH3/SH2 adaptor activity|cell-cell junction|inflammatory response|immune response|integrin-mediated signaling pathway|Ras protein signal transduction|COP9 signalosome|positive regulation of signal transduction|gene expression|integral component of membrane|calcium-mediated signaling|protein kinase binding|positive regulation of protein kinase activity|…	bta04014,bta04015,bta04064,bta04650,bta04660,bta04664,bta04666	Ras signaling pathway|Rap1 signaling pathway|NF-kappa B signaling pathway|Natural killer cell mediated cytotoxicity|T cell receptor signaling pathway|Fc epsilon RI signaling pathway|Fc gamma R-mediated phagocytosis
LBP	31.2381	3.28173	59.1944	18.0376	4.17293	5.94e-24	6.21e-23	Up	0	0.151286	0.0501642	1.46142	1.14397	1.27573	lipopolysaccharide binding protein	BGD:BT11632,GeneID:512242	GO:0001530,GO:0002232,GO:0002281,GO:0005102,GO:0005615,GO:0006953,GO:0009986,GO:0015920,GO:0031663,GO:0032490,GO:0032720,GO:0032722,GO:0032755,GO:0032757,GO:0034145,GO:0042535,GO:0043032,GO:0044130,GO:0045087,GO:0050829,GO:0050830,GO:0060265,GO:0070062,GO:0070891,GO:0071223,GO:0090023,GO:0006869,GO:0016020,GO:0032760,GO:0071222	lipopolysaccharide binding|leukocyte chemotaxis involved in inflammatory response|macrophage activation involved in immune response|receptor binding|extracellular space|acute-phase response|cell surface|lipopolysaccharide transport|lipopolysaccharide-mediated signaling pathway|detection of molecule of bacterial origin|negative regulation of tumor necrosis factor production|positive regulation of …	bta04064,bta04620,bta05132,bta05152	NF-kappa B signaling pathway|Toll-like receptor signaling pathway|Salmonella infection|Tuberculosis
LCA5	74.0511	98.8779	49.2242	0.497828	-1.00628	7.11e-07	2.81e-06	Down	1.09595	0.861077	1.1382	0.433637	0.677774	0.546574		BGD:BT20378,GeneID:537291	GO:0005929,GO:0032403	cilium|protein complex binding
LCN2	7.00749	0.398553	13.6164	34.1647	5.09443	1.66e-05	5.63e-05	Up	0	0	0	0.329824	0.808062	0.773545		GeneID:526639	GO:0005215,GO:0005576,GO:0006810,GO:0036094	transporter activity|extracellular region|transport|small molecule binding
LDLRAD3	1163.3	738.417	1588.18	2.15079	1.10487	6e-79	2.18e-77	Up	5.23975	5.14832	5.28688	11.3248	11.0683	11.239	low density lipoprotein receptor class A domain containing 3	BGD:BT23124,GeneID:525908	GO:0001540,GO:0005886,GO:0006898,GO:0016021,GO:0030054,GO:0070613	beta-amyloid binding|plasma membrane|receptor-mediated endocytosis|integral component of membrane|cell junction|regulation of protein processing
LGALS3BP	5474.91	3623.33	7326.5	2.02204	1.01581	5.4e-164	5.11e-162	Up	52.8411	54.3875	53.8953	108.862	105.709	100.4	lectin, galactoside-binding, soluble, 3 binding protein	BGD:BT25926,GeneID:531137	GO:0005044,GO:0005578,GO:0006898,GO:0007155,GO:0016020,GO:0070062,GO:0072562	scavenger receptor activity|proteinaceous extracellular matrix|receptor-mediated endocytosis|cell adhesion|membrane|extracellular exosome|blood microparticle
LGALS9	81.817	32.9679	130.666	3.96344	1.98675	5.17e-22	5.02e-21	Up	0.281241	0.386621	0.358837	1.40745	1.55498	1.34803		BGD:BT12567,GeneID:100137897	GO:0030246,GO:0002376,GO:0005576,GO:0005634,GO:0005737	carbohydrate binding|immune system process|extracellular region|nucleus|cytoplasm
LIME1	21.6963	13.8302	29.5623	2.13752	1.09594	0.00462567	0.0109409	Up	0.0730378	0.139488	0.309313	0.356028	0.326634	0.371093		BGD:BT21338,GeneID:100140162
LIN9	325.297	468.739	181.855	0.387965	-1.366	3.68e-41	6.64e-40	Down	6.00594	5.55197	5.94013	2.46258	2.08491	2.14593		GeneID:534587	GO:0005654,GO:0006351,GO:0007049,GO:0017053	nucleoplasm|transcription, DNA-templated|cell cycle|transcriptional repressor complex
LIPH	192.835	60.9809	324.689	5.32444	2.41263	2.99e-42	5.49e-41	Up	0.365878	0.451978	0.524801	3.07994	2.34519	2.61714		BGD:BT15054,GeneID:512028	GO:0004620,GO:0005615,GO:0005886,GO:0008201,GO:0016042,GO:0052689	phospholipase activity|extracellular space|plasma membrane|heparin binding|lipid catabolic process|carboxylic ester hydrolase activity
LITAF	1287.02	849.975	1724.06	2.02837	1.02032	8e-73	2.69e-71	Up	12.5455	11.7342	11.9867	24.7399	24.19	24.2799	lipopolysaccharide-induced TNF factor	BGD:BT19083,GeneID:520564	GO:0001817,GO:0004871,GO:0005654,GO:0005765,GO:0005794,GO:0005886,GO:0007165,GO:0042347,GO:0043123,GO:0050699,GO:0071222	regulation of cytokine production|signal transducer activity|nucleoplasm|lysosomal membrane|Golgi apparatus|plasma membrane|signal transduction|negative regulation of NF-kappaB import into nucleus|positive regulation of I-kappaB kinase/NF-kappaB signaling|WW domain binding|cellular response to lipopolysaccharide	bta04142	Lysosome
LIX1L	595.541	804.454	386.628	0.480609	-1.05706	8.42e-44	1.61e-42	Down	14.7165	13.3597	13.0605	6.45344	6.49345	6.6704	Lix1 homolog (mouse)-like	BGD:BT19980,GeneID:788858	GO:0003674,GO:0005575,GO:0005737,GO:0008150,GO:0097352	molecular_function|cellular_component|cytoplasm|biological_process|autophagosome maturation
LMNB1	2114.73	3047.35	1182.12	0.387918	-1.36618	5.42e-171	5.6e-169	Down	45.9569	45.3148	45.1775	18.4381	18.4396	17.9272	lamin B1	BGD:BT26250,GeneID:540643	GO:0005198,GO:0005637,GO:0005638,GO:0005654,GO:0016363,GO:0043274	structural molecule activity|nuclear inner membrane|lamin filament|nucleoplasm|nuclear matrix|phospholipase binding	bta04210	Apoptosis
LMNB2	2807.79	3760.08	1855.51	0.493477	-1.01894	2.61e-122	1.68e-120	Down	37.1248	36.2049	35.4552	17.0813	18.0284	17.5985	lamin B2	BGD:BT12721,GeneID:516326	GO:0005198,GO:0005637,GO:0005638	structural molecule activity|nuclear inner membrane|lamin filament	bta04210	Apoptosis
LMO4	855.564	1215.37	495.754	0.407903	-1.2937	9.62e-58	2.48e-56	Down	41.4759	42.1328	37.2619	16.1696	18.4524	15.0596	LIM domain only 4	BGD:BT16689,GeneID:614212	GO:0001158,GO:0001843,GO:0003281,GO:0005667,GO:0006366,GO:0008134,GO:0008270,GO:0021514,GO:0021522,GO:0021527,GO:0030334,GO:0031252,GO:0031333,GO:0033674,GO:0042659,GO:0045944,GO:0048538,GO:0050865	enhancer sequence-specific DNA binding|neural tube closure|ventricular septum development|transcription factor complex|transcription from RNA polymerase II promoter|transcription factor binding|zinc ion binding|ventral spinal cord interneuron differentiation|spinal cord motor neuron differentiation|spinal cord association neuron differentiation|regulation of cell migration|cell leading edge|negat…
LOC100126544	255.11	144.873	365.348	2.52185	1.33448	9.76e-32	1.36e-30	Up	8.38355	8.60322	7.48161	19.8615	18.8549	19.6345	uncharacterized LOC100126544	BGD:BT12664,GeneID:100126544	GO:0016021	integral component of membrane
LOC100140873	3.69991	0	7.39981	Inf	Inf	0.000134287	0.000405444	Up	0	0	0	0.262233	0.21501	0.205174		GeneID:100140873
LOC100141258	4.85826	0.927462	8.78905	9.47646	3.24435	0.00859945	0.0192938	Up	0.0460931	0	0.02444	0.247057	0.206329	0.0737279		BGD:BT23032,GeneID:100141258	GO:0006955	immune response
LOC100297513	27.2378	36.3542	18.1214	0.498468	-1.00443	0.00275523	0.00677185	Down	0.198149	0.194031	0.113198	0.070562	0.159459	0.147581		GeneID:100297513
LOC100297621	3.26652	5.5352	0.997833	0.18027	-2.47177	0.0366607	0.0720678	Down	0.106973	0.14112	0.0388593	0	0	0.0770307		GeneID:100297621
LOC100297676	765.837	152.514	1379.16	9.04283	3.17677	0	0	Up	2.13515	1.96985	2.18383	18.6562	18.863	18.3453		GeneID:100297676	GO:0016021	integral component of membrane
LOC100298356	25.4877	14.182	36.7934	2.59438	1.37539	0.000433721	0.0012175	Up	1.57544	1.2459	1.45253	4.52233	5.83323	3.30254		GeneID:100298356
LOC100298868	28.7744	41.0468	16.502	0.402028	-1.31463	5.5e-05	0.000174601	Down	0.38916	0.24829	0.393789	0.158633	0.142954	0.146386		GeneID:100298868	GO:0005215,GO:0016021,GO:0055085	transporter activity|integral component of membrane|transmembrane transport
LOC100300442	25.1804	9.68722	40.6735	4.19868	2.06993	2.4e-08	1.08e-07	Up	0.0769275	0.229755	0.0626113	0.588743	0.41132	0.687444		GeneID:100300442	GO:0004871,GO:0005125,GO:0006955,GO:0007165,GO:0016021	signal transducer activity|cytokine activity|immune response|signal transduction|integral component of membrane
LOC100300760	34.0425	12.4021	55.683	4.48981	2.16666	1.66e-11	9.4e-11	Up	0.113553	0.276147	0.0662776	0.478193	0.323135	0.200229		GeneID:100300760
LOC100336476	231.777	153.632	309.922	2.01731	1.01243	2.21e-18	1.84e-17	Up	0.933499	1.23081	0.870176	2.03712	2.06686	1.99267		GeneID:100336476
LOC100336526	365.668	229.412	501.924	2.18787	1.12953	4.99e-25	5.49e-24	Up	11.1296	10.0328	9.48551	22.2709	20.3845	23.5821		GeneID:100336526
LOC100336631	3.75014	1.05874	6.44155	6.08418	2.60506	0.0153732	0.0327596	Up	0	0	0	0.125929	0	0.205217		GeneID:100336631
LOC100336669	76.3147	37.8532	114.776	3.03213	1.60033	9.27e-15	6.38e-14	Up	0.355393	0.331636	0.258745	1.12983	0.99473	0.938276		GeneID:100336669
LOC100336795	4.02753	0.628777	7.42628	11.8107	3.56202	0.00556845	0.0129658	Up	0	0	0	0.115216	0.0873262	0.166918		GeneID:100336795
LOC100847175	4.66381	0.59737	8.73026	14.6145	3.86933	0.000629943	0.00172394	Up	0.0793189	0	0	0.646858	0	0.895046		GeneID:100847175
LOC100847223	3.26966	0.697238	5.84209	8.37891	3.06676	0.0130663	0.0282423	Up	0.0205836	0.0265221	0	0.0815748	0.0463517	0.17829		GeneID:100847223
LOC100847387	158.056	104.758	211.353	2.01754	1.0126	6.69e-13	4.16e-12	Up	1.53648	1.44235	1.84384	3.10284	3.04185	3.01688		GeneID:100847387
LOC100848101	30.1821	40.3548	20.0094	0.495836	-1.01206	0.00765252	0.0173427	Down	0.71544	0.849873	0.550837	0.592224	0.39013	0.410593		GeneID:100848101
LOC100848353	118.816	159.631	78.0011	0.488632	-1.03318	1.56e-10	8.3e-10	Down	3.68443	3.52232	4.1614	1.82381	1.7467	2.13418		GeneID:100848353
LOC100848421	623.5	868.158	378.842	0.436374	-1.19636	1.43e-07	6.01e-07	Down	52.2197	48.5923	30.8926	17.0202	16.6366	20.2478		GeneID:100848421
LOC100848472	3.85013	0.995923	6.70433	6.73178	2.75099	0.0250553	0.0510501	Up	0.0104365	0.0135247	0	0.0211381	0.108277	0.105296		GeneID:100848472
LOC100848815	2065.09	808.54	3321.63	4.10819	2.0385	0	0	Up	25.1153	26.1149	25.8003	107.124	102.441	107.372		GeneID:100848815	GO:0002504,GO:0006955,GO:0016021,GO:0042613	antigen processing and presentation of peptide or polysaccharide antigen via MHC class II|immune response|integral component of membrane|MHC class II protein complex
LOC100848847	78.9265	33.6215	124.232	3.69501	1.88558	2.27e-19	1.98e-18	Up	0.680748	0.664757	0.956116	2.65656	3.28165	2.75012		GeneID:100848847
LOC100849046	18.9912	4.63915	33.3432	7.18736	2.84546	4.45e-10	2.29e-09	Up	0.0136894	0.0349653	0.023141	0.235747	0.18021	0.229332		GeneID:100849046
LOC100850808	1869.81	940.896	2798.71	2.97452	1.57266	2.97e-211	4.81e-209	Up	84.0406	80.569	81.5759	247.456	235.732	243.224		GeneID:100850808
LOC100851058	10.8831	6.16306	15.6031	2.53171	1.34011	0.0288982	0.058044	Up	0.649127	0.289521	0.469178	1.23179	0.918393	1.73003		GeneID:100851058	GO:0002504,GO:0006955,GO:0016021,GO:0042613	antigen processing and presentation of peptide or polysaccharide antigen via MHC class II|immune response|integral component of membrane|MHC class II protein complex
LOC101902154	16.7011	9.10813	24.294	2.66729	1.41538	0.0388157	0.0756983	Up	0.27264	0	0.376372	1.03664	0.396646	1.31805		GeneID:101902154
LOC101902617	1.97384	3.64795	0.299728	0.0821635	-3.60536	0.0468423	0.0893434	Down	0.131684	0.359103	0	0	0	0.277108		GeneID:101902617
LOC101902618	39.5018	23.8673	55.1362	2.31011	1.20796	4.04e-05	0.000130415	Up	1.51011	0.470982	0.903987	2.5628	1.88664	2.38564		GeneID:101902618
LOC101902665	19.1034	11.4366	26.7702	2.34074	1.22696	0.00268782	0.00661965	Up	0.187479	0.147817	0.0825729	0.225237	0.277469	0.165229		GeneID:101902665
LOC101903200	100.286	57.3612	143.212	2.49666	1.32	5.69e-09	2.69e-08	Up	0.293938	0.416911	0.27156	0.732666	0.967349	1.02062		GeneID:101903200
LOC101903477	57.3518	83.4389	31.2646	0.374701	-1.41619	5.51e-09	2.61e-08	Down	0.476579	0.426984	0.320382	0.145879	0.152489	0.149635		GeneID:101903477
LOC101903647	2.62787	0	5.25573	Inf	Inf	0.00223246	0.00556892	Up	0	0	0	0.00800984	0.00922145	0.0432609		GeneID:101903647
LOC101903724	17.0585	10.2981	23.8189	2.31293	1.20972	0.00671157	0.0153897	Up	0	0	0	0.138459	0	0.0756285		GeneID:101903724
LOC101904288	188.746	107.263	270.229	2.5193	1.33302	1.75e-16	1.32e-15	Up	0.922721	0.885466	0.929386	2.08639	2.08848	2.93823		GeneID:101904288
LOC101905016	10.7348	6.12693	15.3426	2.50413	1.32431	0.0179684	0.0377924	Up	0.115467	0.240102	0.480907	0.502081	0.448488	0.829801		GeneID:101905016
LOC101905445	266.141	95.6551	436.626	4.56459	2.19048	3.29e-77	1.17e-75	Up	2.90057	3.73188	3.8532	16.3026	15.3647	14.2048		GeneID:101905445
LOC101905790	42.5877	27.5991	57.5762	2.08616	1.06085	0.000139055	0.00041831	Up	0.369902	0.257867	0.346557	0.54754	0.681031	0.780836		GeneID:101905790
LOC101905885	185.479	303.439	67.5185	0.222511	-2.16805	1.26e-54	3.08e-53	Down	3.79137	3.87967	3.86	0.76579	0.845595	0.870205		GeneID:101905885
LOC101906179	23.0905	13.269	32.912	2.48037	1.31056	0.000509448	0.0014134	Up	0.08789	0.0303329	0.216379	0.220199	0.229295	0.20442		GeneID:101906179
LOC101906235	4.48711	1.75597	7.21824	4.11067	2.03937	0.0292264	0.0586658	Up	0.0162315	0.0209768	0.0362572	0.114211	0.1858	0.0721604		GeneID:101906235
LOC101907121	70.8155	104.469	37.162	0.355723	-1.49117	2.85e-12	1.69e-11	Down	3.46466	2.76445	2.44694	0.695604	0.896644	1.45985		GeneID:101907121
LOC101907124	27.0814	13.2489	40.9139	3.08811	1.62672	4.64e-06	1.68e-05	Up	0.0301281	0.0297272	0.0500405	0.131354	0.122007	0.101595		GeneID:101907124
LOC101907306	6.88425	3.34927	10.4192	3.1109	1.63733	0.0252066	0.051315	Up	0.0624315	0.0518897	0.0129164	0.131017	0.164492	0.0903131		GeneID:101907306
LOC101907969	83.0775	55.2343	110.921	2.00818	1.00589	5.91e-06	2.11e-05	Up	0.469873	0.722236	0.586869	0.937631	1.18824	1.26778		GeneID:101907969
LOC101908141	35.0316	23.1236	46.9396	2.02994	1.02144	0.000739474	0.00200068	Up	0.706917	0.566195	0.759996	1.41993	1.54995	1.41043		GeneID:101908141
LOC101908545	22.7771	33.9267	11.6275	0.342722	-1.54489	3.77e-05	0.000122129	Down	1.70093	1.80232	1.87952	0.232579	0.527133	0.772583		GeneID:101908545
LOC104968420	20.0744	13.0435	27.1054	2.07808	1.05525	0.0119702	0.0260886	Up	0.762863	0.298093	0.802922	0.964309	1.43109	1.66166		GeneID:104968420
LOC104968430	73.7805	109.584	37.9771	0.346557	-1.52883	3.99e-13	2.53e-12	Down	2.29288	2.15139	2.33074	0.976717	0.682896	0.788343		GeneID:104968430
LOC104968436	112.629	64.665	160.592	2.48345	1.31234	8.43e-15	5.82e-14	Up	1.14131	1.08656	1.16576	2.87384	2.99362	2.93511		GeneID:104968436
LOC104968478	3.15298	0	6.30595	Inf	Inf	0.000632746	0.00173131	Up	0	0	0	0.356133	0.714978	0.575972		GeneID:104968478	GO:0006953,GO:0034364	acute-phase response|high-density lipoprotein particle
LOC104968668	8.99125	4.56977	13.4127	2.9351	1.55341	0.0161053	0.0341897	Up	0.0522199	0.0175847	0.0565369	0.0778659	0.0890172	0.156163		GeneID:104968668
LOC104969954	3.29066	1.05874	5.52258	5.21619	2.383	0.037535	0.0735754	Up	0	0	0	0	0	0.0932504		GeneID:104969954
LOC104972346	16.218	8.28053	24.1555	2.91715	1.54456	0.000731703	0.00198102	Up	0.0858731	0.0185021	0.0484069	0.233501	0.166084	0.0967009		GeneID:104972346
LOC104973909	251.15	91.7807	410.519	4.47282	2.16119	4.72e-61	1.31e-59	Up	1.31061	1.45027	1.50647	5.85921	6.77275	5.96986		GeneID:104973909
LOC104974005	17.1432	9.13954	25.147	2.75145	1.46019	0.00113602	0.00297364	Up	0.170445	0.128267	0.138378	0.48208	0.288976	0.7826		GeneID:104974005
LOC104974256	15.948	9.10997	22.7861	2.50122	1.32263	0.0117634	0.0256771	Up	0.249293	0.168711	0	0.259771	0	0.139331		GeneID:104974256
LOC104974368	3.71861	1.1272	6.31002	5.59797	2.4849	0.0198302	0.0412497	Up	0	0.0342288	0	0.204016	0.116399	0.110946		GeneID:104974368
LOC104975464	2.57937	0.660184	4.49855	6.81408	2.76852	0.0485238	0.0922705	Up	0	0	0.0411352	0	0.131385	0.12379		GeneID:104975464
LOC104975582	6.87487	10.2161	3.5336	0.345884	-1.53164	0.0366349	0.0720268	Down	0.285892	1.35669	0.298361	0.279817	0.108808	0.101465		GeneID:104975582
LOC104976063	18.4275	24.753	12.1021	0.488913	-1.03235	0.0094065	0.0209488	Down	0.559099	0.464487	0.514562	0.130959	0.151955	0.328624		GeneID:104976063
LOC407163	13.472	7.12285	19.8211	2.78275	1.47651	0.00301109	0.0073478	Up	36.1565	32.8858	19.6165	87.5803	70.8574	72.4639		GeneID:407163	GO:0005576,GO:0010466,GO:0030414,GO:0016021	extracellular region|negative regulation of peptidase activity|peptidase inhibitor activity|integral component of membrane
LOC507055	153.932	99.0584	208.805	2.1079	1.0758	2.15e-14	1.45e-13	Up	0.907039	1.0914	1.01595	2.19124	2.03213	2.18977		BGD:BT15383,GeneID:507055	GO:0003924,GO:0005525	GTPase activity|GTP binding
LOC507513	20.9951	11.1065	30.8837	2.78068	1.47544	0.00017183	0.000510644	Up	0.570478	0.44913	0.417328	1.85969	1.20685	1.37009		GeneID:507513
LOC507550	168.423	70.3381	266.509	3.78897	1.92181	8.44e-41	1.52e-39	Up	0.676397	0.85169	1.19076	3.53591	3.19086	3.30741	uncharacterized LOC507550	BGD:BT17674,GeneID:507550	GO:0005886,GO:0016021,GO:0034633,GO:0071939	plasma membrane|integral component of membrane|retinol transport|vitamin A import
LOC509114	17.3712	10.9762	23.7662	2.16525	1.11453	0.00856709	0.0192349	Up	0.0999046	0.158801	0.0444116	0.232871	0.252896	0.11893		GeneID:509114
LOC509171	1884.77	2673.7	1095.83	0.409857	-1.28681	2.58e-29	3.32e-28	Down	17.773	19.6243	20.3381	7.68219	8.06341	7.99716		BGD:BT22651,GeneID:509171	GO:0000779,GO:0000799,GO:0003682,GO:0005654,GO:0005737,GO:0007076,GO:0010032,GO:0016020,GO:0042393,GO:0051301,GO:0051304	condensed chromosome, centromeric region|nuclear condensin complex|chromatin binding|nucleoplasm|cytoplasm|mitotic chromosome condensation|meiotic chromosome condensation|membrane|histone binding|cell division|chromosome separation
LOC510185	77.563	47.2716	107.854	2.28159	1.19004	2.57e-09	1.25e-08	Up	0.593241	0.604855	0.846281	1.56965	1.96757	1.57761		GeneID:510185
LOC511531	363.665	176.347	550.983	3.12442	1.64359	1.02e-63	2.98e-62	Up	1.9811	2.33905	1.77869	6.83774	6.62532	6.89016		BGD:BT15251,GeneID:511531	GO:0003924,GO:0005525	GTPase activity|GTP binding
LOC512323	20.6866	27.6742	13.6991	0.495013	-1.01446	0.00897385	0.0200536	Down	1.34155	1.27609	1.21217	0.657599	0.843156	0.484625		GeneID:512323
LOC513486	176.839	240.682	112.997	0.469487	-1.09084	2.02e-16	1.52e-15	Down	5.26354	5.3269	5.79557	1.87571	3.18161	2.54876	RAD52 motif-containing protein 1-like	BGD:BT14533,GeneID:513486
LOC514194	123.189	7.1599	239.219	33.4109	5.06225	1.88e-102	9.54e-101	Up	0.0641782	0.0716662	0.0459614	1.87259	1.88212	1.98319	ceruloplasmin-like	BGD:BT27520,GeneID:514194
LOC525599	6.59488	2.72049	10.4693	3.8483	1.94422	0.0291325	0.0584847	Up	0.0626133	0.0404927	0.01787	0.227083	0.128623	0.0893397	butyrophilin family member	BGD:BT24234,GeneID:525599	GO:0016021	integral component of membrane
LOC525947	283.932	92.0546	475.809	5.16877	2.36982	2.42e-92	1.05e-90	Up	1.05469	1.50346	1.21184	7.01265	6.60248	7.04216	serotransferrin-like	BGD:BT19690,GeneID:525947	GO:0004857,GO:0005576,GO:0043086	enzyme inhibitor activity|extracellular region|negative regulation of catalytic activity
LOC527981	4.84689	2.2544	7.43938	3.29995	1.72244	0.037098	0.0728188	Up	0	0.00707617	0.00596425	0.0436164	0.0186632	0.0299571		GeneID:527981
LOC530653	64.6394	30.7562	98.5227	3.20335	1.67958	1.52e-13	9.85e-13	Up	0.450752	0.494751	0.389841	1.23682	1.29888	1.42679		BGD:BT25050,GeneID:530653	GO:0006637,GO:0016790	acyl-CoA metabolic process|thiolester hydrolase activity
LOC531467	8.51599	3.18186	13.8501	4.35284	2.12196	0.00658757	0.0151345	Up	0.0252885	0.0169417	0.0135921	0.0740833	0.141687	0.0949763		BGD:BT16308,GeneID:531467	GO:0003882,GO:0006659,GO:0016021	CDP-diacylglycerol-serine O-phosphatidyltransferase activity|phosphatidylserine biosynthetic process|integral component of membrane
LOC532114	3.46277	0.797106	6.12844	7.68837	2.94268	0.0104178	0.0229941	Up	0	0.0464341	0	0.139998	0.079965	0.0384389		BGD:BT14500,GeneID:532114
LOC533821	861.993	559.412	1164.57	2.08178	1.05782	8.18e-58	2.12e-56	Up	4.33074	4.39447	4.3182	8.70425	8.53021	8.63927		GeneID:533821	GO:0004672,GO:0005524,GO:0006468	protein kinase activity|ATP binding|protein phosphorylation
LOC537848	10.5385	4.43941	16.6376	3.7477	1.906	0.000867731	0.0023201	Up	0.0398768	0.0272349	0.0842311	0.212734	0.200802	0.272813		BGD:BT29712,GeneID:537848
LOC538679	47.6842	14.158	81.2103	5.73598	2.52004	2.17e-18	1.81e-17	Up	0.138133	0.168351	0.101842	0.790776	0.962672	0.697594		BGD:BT10558,GeneID:538679	GO:0003676,GO:0004519,GO:0004540,GO:0090501	nucleic acid binding|endonuclease activity|ribonuclease activity|RNA phosphodiester bond hydrolysis
LOC539380	49.4907	26.2596	72.7218	2.76934	1.46954	7.2e-08	3.13e-07	Up	0	0	0	0	0	0		BGD:BT20394,GeneID:539380
LOC539802	5.10307	8.25005	1.9561	0.237101	-2.07643	0.0193932	0.0404157	Down	0.275943	0.425548	0.357996	0.0935733	0.106958	0.102939		BGD:BT13308,GeneID:539802	GO:0000122,GO:0001227,GO:0003690,GO:0005634	negative regulation of transcription from RNA polymerase II promoter|transcriptional repressor activity, RNA polymerase II transcription regulatory region sequence-specific binding|double-stranded DNA binding|nucleus
LOC614705	219.2	141.001	297.399	2.10919	1.07669	7.03e-19	5.96e-18	Up	0.256286	0.286699	0.317553	0.575399	0.796262	0.60672		BGD:BT16970,GeneID:614705
LOC615223	35.5598	18.2303	52.8894	2.90118	1.53664	7.29e-07	2.88e-06	Up	0.142407	0.101553	0.107844	0.328072	0.32494	0.311288		BGD:BT25979,GeneID:615223
LOC615899	17.2957	9.08329	25.5081	2.80825	1.48967	0.000765138	0.00206443	Up	0.229541	0.228827	0.154876	0.467746	0.540921	0.578796		BGD:BT19588,GeneID:615899
LOC616041	18.6132	5.76451	31.4619	5.45787	2.44834	1.47e-07	6.18e-07	Up	0.0933853	0.0120705	0.0423899	0.183289	0.240358	0.319218		BGD:BT27385,GeneID:616041
LOC616254	41.7189	24.2804	59.1575	2.43643	1.28477	6.11e-06	2.18e-05	Up	0.557699	0.219979	0.350119	0.985955	0.94443	0.799856		GeneID:616254
LOC616519	21.4532	13.381	29.5254	2.20651	1.14176	0.00293687	0.0071812	Up	0.0206361	0	0.0600879	0.130431	0.159313	0.0960503		GeneID:616519
LOC617633	2.1355	0	4.271	Inf	Inf	0.00766106	0.0173595	Up	0	0	0	0.387211	0.669386	0.104482		BGD:BT14295,GeneID:617633
LOC617702	14.2731	4.53928	24.0068	5.28869	2.40291	2.41e-06	9.02e-06	Up	0.00707989	0.00479275	0.0150035	0.07583	0.0747458	0.0636714		BGD:BT26018,GeneID:617702
LOC618297	16.0334	26.4851	5.58166	0.210747	-2.24641	2.54e-06	9.45e-06	Down	1.18314	1.1242	0.993536	0.206594	0.233201	0.227925		BGD:BT18624,GeneID:618297
LOC751574	3.18277	0.628777	5.73676	9.12367	3.18961	0.0136893	0.0294471	Up	0.0244731	0	0.0264405	0.168827	0.0826406	0.0262507		BGD:BT24701,GeneID:751574
LOC782251	106.602	143.921	69.2825	0.481394	-1.05471	1.2e-09	5.99e-09	Down	1.28966	1.2594	1.24219	0.809543	0.512795	0.498176		BGD:BT25756,GeneID:782251	GO:0016021	integral component of membrane
LOC782598	147.148	223.743	70.5527	0.315329	-1.66507	3.95e-28	4.87e-27	Down	1.33257	1.30302	1.2744	0.4506	0.371736	0.447109		GeneID:782598
LOC782601	7.24702	12.8377	1.65637	0.129024	-2.95429	0.00169171	0.00430063	Down	0.301578	0.524655	0.122228	0.027427	0.031027	0.0301228		BGD:BT25863,GeneID:782601	GO:0000786,GO:0003677,GO:0005634,GO:0046982	nucleosome|DNA binding|nucleus|protein heterodimerization activity
LOC783396	23.1127	14.1467	32.0786	2.26756	1.18114	0.00109445	0.00287153	Up	0.0501293	0.0827608	0.105072	0.252175	0.145193	0.200539		BGD:BT28776,GeneID:783396
LOC783920	8.61973	2.45321	14.7862	6.0273	2.59151	0.000202155	0.00059491	Up	0.00807007	0.0153704	0.00925431	0.0960324	0.0751905	0.0415913		GeneID:783920
LOC784457	21.7411	12.1282	31.354	2.58521	1.37028	0.000374284	0.00106067	Up	0.149766	0.141798	0.0929349	0.423421	0.362535	0.278241		BGD:BT13452,GeneID:784457
LOC785403	13.3774	24.1204	2.63441	0.109219	-3.1947	2.73e-08	1.22e-07	Down	0.240126	0.260132	0.166633	0.0187442	0.063512	0.0621521		GeneID:785403
LOC785761	116.419	155.312	77.5259	0.499163	-1.00242	4.62e-10	2.37e-09	Down	1.93923	1.66705	1.85582	0.929171	1.20872	1.08418		BGD:BT27082,GeneID:785761
LOC786065	133.086	71.4081	194.763	2.72746	1.44756	1.3e-20	1.2e-19	Up	1.12484	1.42526	1.33735	3.27688	3.0131	3.66006		GeneID:786065
LOC786565	4732.29	3011.23	6453.35	2.14309	1.09969	4.83e-181	5.54e-179	Up	18.5803	19.1638	18.9813	42.9205	42.026	40.5719		GeneID:786565
LOC786836	13.2166	19.1254	7.30785	0.382101	-1.38797	0.00618355	0.0142795	Down	1.22661	1.04516	0.918709	0.59553	0.284516	0.382637	melanoma antigen family B, 2-like	GeneID:786836
LOC787234	1.63338	0	3.26675	Inf	Inf	0.0264919	0.0536708	Up	0	0	0	0.0486891	0.0368838	0.0714017		GeneID:787234
LOC787269	155.59	93.6011	217.579	2.32454	1.21694	1.17e-11	6.73e-11	Up	2.08105	2.01918	1.73226	4.92883	3.935	5.28735		BGD:BT25199,GeneID:787269
LOC790271	12.8048	8.31759	17.292	2.07897	1.05587	0.0419872	0.0810779	Up	0.144511	0.100976	0.118875	0.225965	0.241454	0.250097		GeneID:790271
LOX	3810.18	5363.73	2256.62	0.420719	-1.24907	2.96e-190	3.71e-188	Down	88.3982	87.6542	81.9906	35.0659	36.5488	38.4531	lysyl oxidase	BGD:BT14850,GeneID:280841	GO:0004720,GO:0005507,GO:0005578,GO:0005581,GO:0007507,GO:0030199,GO:0030324,GO:0035904,GO:0048251,GO:0055114,GO:0005615	protein-lysine 6-oxidase activity|copper ion binding|proteinaceous extracellular matrix|collagen trimer|heart development|collagen fibril organization|lung development|aorta development|elastic fiber assembly|oxidation-reduction process|extracellular space
LOXL4	17.3461	25.3296	9.36259	0.36963	-1.43585	0.00339029	0.00819547	Down	0.396329	0.392338	0.669173	0.138028	0.0632966	0.28896	lysyl oxidase-like 4	BGD:BT11813,GeneID:281904	GO:0005044,GO:0006898,GO:0016020,GO:0005507,GO:0005615,GO:0016641,GO:0055114	scavenger receptor activity|receptor-mediated endocytosis|membrane|copper ion binding|extracellular space|oxidoreductase activity, acting on the CH-NH2 group of donors, oxygen as acceptor|oxidation-reduction process
LPPR2	5.89917	1.88633	9.91201	5.25465	2.39359	0.00594812	0.0137865	Up	0.0489133	0	0.0341583	0.0782104	0.14444	0.204403	lipid phosphate phosphatase-related protein type 2	GeneID:520247
LRG1	11.803	1.9862	21.6198	10.885	3.44427	6.19e-08	2.71e-07	Up	0.060471	0.0408096	0.0962543	0.788385	0.535229	0.732958	leucine-rich alpha-2-glycoprotein 1	BGD:BT29599,GeneID:514663	GO:0001938,GO:0005160,GO:0005615,GO:0030511,GO:0045766,GO:0050873,GO:0070062	positive regulation of endothelial cell proliferation|transforming growth factor beta receptor binding|extracellular space|positive regulation of transforming growth factor beta receptor signaling pathway|positive regulation of angiogenesis|brown fat cell differentiation|extracellular exosome
LRRC19	5.67605	2.72049	8.63161	3.17281	1.66576	0.035687	0.0703304	Up	0.0563945	0.0526362	0.016099	0.156805	0.0963349	0.126415	leucine rich repeat containing 19	BGD:BT18749,GeneID:100140471	GO:0004860,GO:0005737,GO:0006469,GO:0016021,GO:0019221,GO:0046426	protein kinase inhibitor activity|cytoplasm|negative regulation of protein kinase activity|integral component of membrane|cytokine-mediated signaling pathway|negative regulation of JAK-STAT cascade
LRRC26	11.7944	6.26385	17.3249	2.76586	1.46773	0.0052895	0.0123548	Up	0.110743	0.364734	0.224979	0.487427	0.647575	0.753871		GeneID:100300008	GO:0008076,GO:0015459,GO:0070062	voltage-gated potassium channel complex|potassium channel regulator activity|extracellular exosome
LRRC31	13.6378	7.71457	19.561	2.53559	1.34232	0.00709007	0.0161825	Up	0.056858	0.036627	0.0962517	0.203557	0.197767	0.192273		GeneID:784330
LRRC49	260.659	385.096	136.221	0.353732	-1.49927	4.41e-40	7.78e-39	Down	5.21452	4.37489	4.76107	1.9201	1.46273	1.56231	leucine rich repeat containing 49	BGD:BT28567,GeneID:511727
LRRC66	582.498	251.619	913.377	3.63001	1.85997	1.45e-117	8.77e-116	Up	1.44684	1.50243	1.27901	5.62745	5.09077	5.09552	leucine rich repeat containing 66	BGD:BT25751,GeneID:516507	GO:0004860,GO:0005737,GO:0006469,GO:0016021,GO:0019221,GO:0046426	protein kinase inhibitor activity|cytoplasm|negative regulation of protein kinase activity|integral component of membrane|cytokine-mediated signaling pathway|negative regulation of JAK-STAT cascade
LRRC75B	6.48974	3.34362	9.63585	2.88186	1.527	0.0398677	0.0773848	Up	0.0315585	0.0221278	0.0803255	0.0890719	0.0685778	0.0320706		GeneID:101902409
LRRTM3	10.3802	15.0105	5.74985	0.383056	-1.38437	0.0151913	0.0323984	Down	0.124041	0.11273	0.129153	0.0888749	0.0402174	0.00983201	leucine rich repeat transmembrane neuronal 3	BGD:BT27864,GeneID:538148	GO:0004860,GO:0005737,GO:0006469,GO:0016021,GO:0019221,GO:0046426,GO:0051965,GO:1902004	protein kinase inhibitor activity|cytoplasm|negative regulation of protein kinase activity|integral component of membrane|cytokine-mediated signaling pathway|negative regulation of JAK-STAT cascade|positive regulation of synapse assembly|positive regulation of beta-amyloid formation
LSMEM1	21.4671	12.5315	30.4027	2.4261	1.27864	0.00119659	0.00311919	Up	0.210606	0.125171	0.126963	0.37455	0.203731	0.504642	leucine-rich single-pass membrane protein 1	BGD:BT16405,GeneID:613798	GO:0016021,GO:0005737	integral component of membrane|cytoplasm
LUM	13.5065	23.3613	3.65175	0.156316	-2.67746	8.88e-07	3.48e-06	Down	0.400454	0.671224	0.443439	0	0.0846103	0.0273733	lumican	BGD:BT23729,GeneID:280847	GO:0005518,GO:0005578,GO:0005583,GO:0005615,GO:0007601,GO:0030199,GO:0032914,GO:0045944,GO:0070062,GO:0007409	collagen binding|proteinaceous extracellular matrix|fibrillar collagen trimer|extracellular space|visual perception|collagen fibril organization|positive regulation of transforming growth factor beta1 production|positive regulation of transcription from RNA polymerase II promoter|extracellular exosome|axonogenesis	bta05205	Proteoglycans in cancer
LY6E	28793.7	19027.6	38559.7	2.02652	1.019	2.03e-87	8.32e-86	Up	817.392	810.353	764.846	1602.25	1539.87	1467.4	lymphocyte antigen 6 complex, locus E	BGD:BT11653,GeneID:510977
LY6G5B	42.8078	28.3572	57.2585	2.01918	1.01377	0.0210978	0.0436265	Up	0.660465	1.64704	1.29677	1.71851	3.26458	1.77166	lymphocyte antigen 6 complex, locus G5B	BGD:BT15192,GeneID:539236
LYAR	659.891	900.05	419.733	0.466344	-1.10053	1.28e-50	2.88e-49	Down	17.1496	17.0865	17.0928	8.01019	8.20385	7.44484	Ly1 antibody reactive homolog (mouse)	BGD:BT22999,GeneID:537667	GO:0005730,GO:0044822	nucleolus|poly(A) RNA binding
LYPD6	57.8444	36.8831	78.8058	2.13664	1.09534	2.37e-05	7.9e-05	Up	1.34147	1.50372	1.00891	2.75861	3.53175	2.24751		GeneID:100337491
LYPD6B	20.2598	28.3981	12.1216	0.426845	-1.22822	0.00218217	0.0054556	Down	0.570271	0.753417	0.631576	0.316188	0.39496	0.126776		BGD:BT17374,GeneID:616612
M-SAA3.2	32.0908	0.995923	63.1858	63.4444	5.98742	6.01e-31	8.17e-30	Up	0.159207	0.105994	0	5.57549	4.31202	5.30327	mammary serum amyloid A3.2	BGD:BT10151,GeneID:618238	GO:0005615,GO:0006953,GO:0034364,GO:0042056,GO:0050918,GO:0060326	extracellular space|acute-phase response|high-density lipoprotein particle|chemoattractant activity|positive chemotaxis|cell chemotaxis
MAB21L3	104.322	63.3826	145.261	2.29181	1.19649	6.73e-12	3.91e-11	Up	0.48773	0.546713	0.663024	1.16167	1.38097	1.48936		BGD:BT30239,GeneID:518597
MAD2L1	699.359	1081.52	317.196	0.293286	-1.76962	2.14e-125	1.45e-123	Down	22.7934	23.0338	24.5228	6.52595	6.38338	6.98272	MAD2 mitotic arrest deficient-like 1 (yeast)	BGD:BT18234,GeneID:337870	GO:0007094	mitotic spindle assembly checkpoint	bta04110,bta04114,bta04914,bta05166	Cell cycle|Oocyte meiosis|Progesterone-mediated oocyte maturation|HTLV-I infection
MAF	15.998	7.28461	24.7114	3.39227	1.76225	0.000178962	0.0005303	Up	0.195826	0.0789584	0.231373	0.70181	0.813604	0.502223	v-maf musculoaponeurotic fibrosarcoma oncogene homolog (avian)	GeneID:782481	GO:0001228,GO:0005634,GO:0006357,GO:0006366,GO:0043565,GO:0045944,GO:0070306,GO:0000122,GO:0001816,GO:0005737,GO:0032330,GO:0048468,GO:0048839	transcriptional activator activity, RNA polymerase II transcription regulatory region sequence-specific binding|nucleus|regulation of transcription from RNA polymerase II promoter|transcription from RNA polymerase II promoter|sequence-specific DNA binding|positive regulation of transcription from RNA polymerase II promoter|lens fiber cell differentiation|negative regulation of transcription from …	bta05202,bta05321	Transcriptional misregulation in cancers|Inflammatiory bowel disease (IBD)
MAML3	86.5775	42.9978	130.157	3.02707	1.59792	3.74e-16	2.78e-15	Up	0.233954	0.211123	0.280878	0.677287	0.669957	0.777434		GeneID:540588	GO:0003713,GO:0005654,GO:0007221	transcription coactivator activity|nucleoplasm|positive regulation of transcription of Notch receptor target	bta04330	Notch signaling pathway
MAP3K8	15.1005	2.67779	27.5233	10.2784	3.36154	1.62e-09	8.01e-09	Up	0.00710113	0	0.0158793	0.14992	0.227372	0.197596	mitogen-activated protein kinase kinase kinase 8	BGD:BT19920,GeneID:535622	GO:0004702,GO:0005524,GO:0005737,GO:0006915,GO:0023014	receptor signaling protein serine/threonine kinase activity|ATP binding|cytoplasm|apoptotic process|signal transduction by protein phosphorylation	bta04010,bta04668,bta04620,bta04660	MAPK signaling pathway|TNF signaling pathway|Toll-like receptor signaling pathway|T cell receptor signaling pathway
MAP6D1	24.0209	13.8471	34.1947	2.46944	1.30419	0.000445565	0.00124741	Up	0.0422669	0.0554937	0.0725941	0.125236	0.1769	0.151012	MAP6 domain containing 1	BGD:BT17124,GeneID:614904	GO:0000226,GO:0005516,GO:0005798,GO:0005801,GO:0005874,GO:0007026,GO:0008017,GO:0018009	microtubule cytoskeleton organization|calmodulin binding|Golgi-associated vesicle|cis-Golgi network|microtubule|negative regulation of microtubule depolymerization|microtubule binding|N-terminal peptidyl-L-cysteine N-palmitoylation
MAPK10	194.328	124.479	264.178	2.12227	1.08561	1.98e-17	1.58e-16	Up	0.597036	0.51116	0.636184	1.42117	1.25343	1.16722	mitogen-activated protein kinase 10	BGD:BT11390,GeneID:537631	GO:0000165,GO:0004707,GO:0005524,GO:0005622	MAPK cascade|MAP kinase activity|ATP binding|intracellular	bta04141,bta04014,bta04010,bta04012,bta04310,bta04668,bta04068,bta04071,bta04024,bta04210,bta04215,bta04510,bta04620,bta04621,bta04622,bta04664,bta04910,bta04920,bta04912,bta04914,bta04917,bta04728,bta04723,bta04722,bta04750,bta04380,bta05200,bta05231,bta05210,bta05212,bta04930,bta04932,bta04931,bta04933,bta05132,bta05133,bta05152,bta05164,bta05161,bta05160,bta05168,bta05169,bta05145,bta05142	Protein processing in endoplasmic reticulum|Ras signaling pathway|MAPK signaling pathway|ErbB signaling pathway|Wnt signaling pathway|TNF signaling pathway|FoxO signaling pathway|Sphingolipid signaling pathway|cAMP signaling pathway|Apoptosis|Apoptosis - multiple species|Focal adhesion|Toll-like receptor signaling pathway|NOD-like receptor signaling pathway|RIG-I-like receptor signaling pathway|F…
MAPK11	59.6252	36.0311	83.2193	2.30965	1.20768	2.45e-07	1.01e-06	Up	0.406574	0.448274	0.598566	1.0892	0.935294	1.12029	mitogen-activated protein kinase 11	BGD:BT26247,GeneID:618906	GO:0000165,GO:0004707,GO:0005524,GO:0005622,GO:0006950,GO:0010628,GO:0060044,GO:0098586,GO:2001184	MAPK cascade|MAP kinase activity|ATP binding|intracellular|response to stress|positive regulation of gene expression|negative regulation of cardiac muscle cell proliferation|cellular response to virus|positive regulation of interleukin-12 secretion	bta04015,bta04010,bta04370,bta04668,bta04068,bta04071,bta04550,bta04611,bta04620,bta04621,bta04622,bta04660,bta04664,bta04670,bta04912,bta04914,bta04917,bta04261,bta04728,bta04723,bta04722,bta04750,bta04380,bta05205,bta05014,bta04933,bta05132,bta05133,bta05152,bta05164,bta05160,bta05169,bta05145,bta05140,bta05142	Rap1 signaling pathway|MAPK signaling pathway|VEGF signaling pathway|TNF signaling pathway|FoxO signaling pathway|Sphingolipid signaling pathway|Signaling pathways regulating pluripotency of stem cells|Platelet activation|Toll-like receptor signaling pathway|NOD-like receptor signaling pathway|RIG-I-like receptor signaling pathway|T cell receptor signaling pathway|Fc epsilon RI signaling pathway|…
MAPK4	410.316	556.162	264.47	0.475526	-1.0724	8.6e-33	1.23e-31	Down	3.62291	3.46614	3.481	1.71072	1.67364	1.5524	mitogen-activated protein kinase 4	BGD:BT12682,GeneID:529183	GO:0000165,GO:0004707,GO:0005524,GO:0005634,GO:0005737,GO:0019901,GO:0042803,GO:0046982	MAPK cascade|MAP kinase activity|ATP binding|nucleus|cytoplasm|protein kinase binding|protein homodimerization activity|protein heterodimerization activity
2020-03-01	8.45409	4.14729	12.7609	3.07692	1.62149	0.0411393	0.0796462	Up	0.014739	0.135364	0.0163921	0.149184	0.152727	0.296825		BGD:BT16781,GeneID:537028	GO:0005743,GO:0008940,GO:0016021,GO:0030151,GO:0030170,GO:0042126,GO:0043546,GO:0055114	mitochondrial inner membrane|nitrate reductase activity|integral component of membrane|molybdenum ion binding|pyridoxal phosphate binding|nitrate metabolic process|molybdopterin cofactor binding|oxidation-reduction process
2020-03-08	1629.36	876.315	2382.4	2.71866	1.44289	1.26e-165	1.24e-163	Up	5.92905	6.24829	5.74983	16.5806	16.1927	16.3345	membrane-associated ring finger (C3HC4) 8	BGD:BT17500,GeneID:540667	GO:0000209,GO:0002250,GO:0002495,GO:0004842,GO:0005764,GO:0005765,GO:0005768,GO:0008270,GO:0016021,GO:0016874,GO:0030659,GO:0031901,GO:0042289,GO:0045347,GO:0061630	protein polyubiquitination|adaptive immune response|antigen processing and presentation of peptide antigen via MHC class II|ubiquitin-protein transferase activity|lysosome|lysosomal membrane|endosome|zinc ion binding|integral component of membrane|ligase activity|cytoplasmic vesicle membrane|early endosome membrane|MHC class II protein binding|negative regulation of MHC class II biosynthetic proc…
MARCKS	1432.71	743.126	2122.29	2.8559	1.51394	4.47e-130	3.18e-128	Up	28.5459	25.9556	24.5756	75.3769	68.6083	71.6515	myristoylated alanine-rich protein kinase C substrate	BGD:BT25774,GeneID:613548	GO:0005516,GO:0005080,GO:0005813,GO:0005925,GO:0005938,GO:0016020,GO:0042585,GO:0070062,GO:0003779,GO:0005737,GO:0005886	calmodulin binding|protein kinase C binding|centrosome|focal adhesion|cell cortex|membrane|germinal vesicle|extracellular exosome|actin binding|cytoplasm|plasma membrane	bta04666,bta05206	Fc gamma R-mediated phagocytosis|MicroRNAs in cancer
MARS2	135.532	76.3699	194.695	2.54936	1.35014	1.59e-18	1.33e-17	Up	1.58681	1.73354	1.85178	4.67919	3.99498	4.93424	methionyl-tRNA synthetase 2, mitochondrial	BGD:BT18396,GeneID:514726	GO:0004825,GO:0005524,GO:0005739,GO:0005759,GO:0006431,GO:0005829	methionine-tRNA ligase activity|ATP binding|mitochondrion|mitochondrial matrix|methionyl-tRNA aminoacylation|cytosol	bta00450,bta00970	Selenocompound metabolism|Aminoacyl-tRNA biosynthesis
MAT1A	3.51798	0.660184	6.37578	9.65758	3.27166	0.00700461	0.016013	Up	0	0	0.0263536	0.0845338	0.0414878	0.0264645	methionine adenosyltransferase I, alpha	BGD:BT21232,GeneID:541078	GO:0004478,GO:0005524,GO:0006556,GO:0006730,GO:0046872,GO:0005829	methionine adenosyltransferase activity|ATP binding|S-adenosylmethionine biosynthetic process|one-carbon metabolic process|metal ion binding|cytosol	bta01230,bta00270	Biosynthesis of amino acids|Cysteine and methionine metabolism
MATN4	60.3255	31.15	89.5011	2.87323	1.52267	3.14e-11	1.75e-10	Up	0.445346	0.524166	0.316947	1.26984	1.36649	1.60445	matrilin 4	BGD:BT28932,GeneID:100139180	GO:0004867,GO:0005615,GO:0010951,GO:0019731,GO:0019899,GO:0031012,GO:0032091,GO:0032496,GO:0045071,GO:0045087,GO:0070062,GO:0005509	serine-type endopeptidase inhibitor activity|extracellular space|negative regulation of endopeptidase activity|antibacterial humoral response|enzyme binding|extracellular matrix|negative regulation of protein binding|response to lipopolysaccharide|negative regulation of viral genome replication|innate immune response|extracellular exosome|calcium ion binding
MCM10	1247.69	1679.03	816.351	0.486203	-1.04037	3.37e-35	5.17e-34	Down	11.3445	12.3255	11.7395	5.66701	6.09227	5.86079		BGD:BT14246,GeneID:527595	GO:0003688,GO:0003697,GO:0005730,GO:0005737,GO:0006270,GO:0006974,GO:0008283,GO:0019899,GO:0031298,GO:0042802	DNA replication origin binding|single-stranded DNA binding|nucleolus|cytoplasm|DNA replication initiation|cellular response to DNA damage stimulus|cell proliferation|enzyme binding|replication fork protection complex|identical protein binding
MCM4	1630.55	2207.44	1053.66	0.477321	-1.06697	5.82e-95	2.62e-93	Down	68.0101	65.0155	60.8187	27.2086	35.398	27.8568	minichromosome maintenance complex component 4	BGD:BT25424,GeneID:504367	GO:0000784,GO:0003697,GO:0004003,GO:0005524,GO:0005654,GO:0006268,GO:0006270,GO:0016020,GO:0042555	nuclear chromosome, telomeric region|single-stranded DNA binding|ATP-dependent DNA helicase activity|ATP binding|nucleoplasm|DNA unwinding involved in DNA replication|DNA replication initiation|membrane|MCM complex	bta03030,bta04110	DNA replication|Cell cycle
MCM5	2925.08	3911.56	1938.59	0.495606	-1.01273	3.21e-122	2.04e-120	Down	67.7032	68.4733	62.381	32.5035	30.9422	32.3681	minichromosome maintenance complex component 5	BGD:BT24680,GeneID:506970	GO:0000784,GO:0003678,GO:0003682,GO:0003688,GO:0005524,GO:0005654,GO:0006270,GO:0016020,GO:0032508,GO:0042555,GO:0005634,GO:0007049	nuclear chromosome, telomeric region|DNA helicase activity|chromatin binding|DNA replication origin binding|ATP binding|nucleoplasm|DNA replication initiation|membrane|DNA duplex unwinding|MCM complex|nucleus|cell cycle	bta03030,bta04110	DNA replication|Cell cycle
MCM7	4068.31	5687.64	2448.97	0.430577	-1.21566	4.86e-204	7.13e-202	Down	74.1642	72.6233	73.6171	32.6553	31.5395	30.3352	minichromosome maintenance complex component 7	BGD:BT16651,GeneID:539924	GO:0000784,GO:0003678,GO:0003697,GO:0004003,GO:0005524,GO:0005634,GO:0005654,GO:0005737,GO:0006268,GO:0006270,GO:0006974,GO:0007049,GO:0008283,GO:0016020,GO:0042325,GO:0042555,GO:0071466	nuclear chromosome, telomeric region|DNA helicase activity|single-stranded DNA binding|ATP-dependent DNA helicase activity|ATP binding|nucleus|nucleoplasm|cytoplasm|DNA unwinding involved in DNA replication|DNA replication initiation|cellular response to DNA damage stimulus|cell cycle|cell proliferation|membrane|regulation of phosphorylation|MCM complex|cellular response to xenobiotic stimulus	bta03030,bta04110	DNA replication|Cell cycle
MCM8	179.611	239.579	119.643	0.499387	-1.00177	4.95e-14	3.27e-13	Down	2.5303	2.438	2.59709	1.37856	1.18899	1.27263	minichromosome maintenance complex component 8	BGD:BT29635,GeneID:507507	GO:0000724,GO:0003677,GO:0004386,GO:0005524,GO:0005634,GO:0006260,GO:0006974,GO:0007049,GO:0007292,GO:0048232,GO:0097362	double-strand break repair via homologous recombination|DNA binding|helicase activity|ATP binding|nucleus|DNA replication|cellular response to DNA damage stimulus|cell cycle|female gamete generation|male gamete generation|MCM8-MCM9 complex
MCOLN1	622.811	382.246	863.375	2.25869	1.17549	5.92e-55	1.45e-53	Up	8.78942	10.4098	8.49899	19.1244	19.8806	19.3401	mucolipin 1	BGD:BT12846,GeneID:505738	GO:0016021,GO:0005765,GO:0005886,GO:0043235	integral component of membrane|lysosomal membrane|plasma membrane|receptor complex	bta04142	Lysosome
MELK	970.852	1415.73	525.978	0.371525	-1.42847	3.8e-45	7.6e-44	Down	17.9283	20.1447	19.0778	6.70588	7.00061	7.4436	maternal embryonic leucine zipper kinase	BGD:BT18773,GeneID:520088	GO:0004674,GO:0004715,GO:0005509,GO:0005524,GO:0005634,GO:0005737,GO:0005886,GO:0005938,GO:0008631,GO:0018108,GO:0035556,GO:0043065,GO:0046777,GO:0061351	protein serine/threonine kinase activity|non-membrane spanning protein tyrosine kinase activity|calcium ion binding|ATP binding|nucleus|cytoplasm|plasma membrane|cell cortex|intrinsic apoptotic signaling pathway in response to oxidative stress|peptidyl-tyrosine phosphorylation|intracellular signal transduction|positive regulation of apoptotic process|protein autophosphorylation|neural precursor c…
MEOX1	24.6718	9.44479	39.8989	4.22443	2.07876	5.12e-08	2.25e-07	Up	0.114039	0.120311	0.087212	0.419923	0.514913	0.535089	mesenchyme homeobox 1	BGD:BT20068,GeneID:529059	GO:0000978,GO:0001046,GO:0001077,GO:0001757,GO:0003682,GO:0005634,GO:0005737,GO:0006366,GO:0045944,GO:0061056,GO:0071837,GO:0003677	RNA polymerase II core promoter proximal region sequence-specific DNA binding|core promoter sequence-specific DNA binding|transcriptional activator activity, RNA polymerase II core promoter proximal region sequence-specific binding|somite specification|chromatin binding|nucleus|cytoplasm|transcription from RNA polymerase II promoter|positive regulation of transcription from RNA polymerase II prom…
METTL7B	8.24454	4.43941	12.0497	2.71425	1.44055	0.0257863	0.0523425	Up	0.0916502	0.122531	0.0997957	0.227477	0.207741	0.34756		GeneID:506952	GO:0005737,GO:0008757,GO:0016021,GO:0032259	cytoplasm|S-adenosylmethionine-dependent methyltransferase activity|integral component of membrane|methylation
MFI2	21.6658	7.01733	36.3143	5.17495	2.37154	1.05e-08	4.85e-08	Up	0.0570001	0.0387581	0.092186	0.338587	0.237774	0.339302	antigen p97 (melanoma associated) identified by monoclonal antibodies 133.2 and 96.5	BGD:BT25158,GeneID:539803	GO:0005506,GO:0005615,GO:0009986,GO:0010756,GO:0046658,GO:0070062,GO:0090091,GO:0097286,GO:1900025	iron ion binding|extracellular space|cell surface|positive regulation of plasminogen activation|anchored component of plasma membrane|extracellular exosome|positive regulation of extracellular matrix disassembly|iron ion import|negative regulation of substrate adhesion-dependent cell spreading
MGC126945	436.663	165.407	707.918	4.27985	2.09756	1.7e-110	9.56e-109	Up	2.22703	1.92953	2.1101	7.97895	7.97732	8.12251		GeneID:767904
MGC134040	7.1854	3.54244	10.8284	3.05675	1.612	0.0248388	0.0506615	Up	0.112505	0	0.025268	0.344448	0.0780926	0.226896	uncharacterized protein MGC134040	BGD:BT16665,GeneID:767972
MGC134577	508.192	686.14	330.244	0.481306	-1.05497	7.74e-38	1.28e-36	Down	8.66154	8.42149	9.32023	4.22832	4.14746	4.07372	exonuclease NEF-sp	BGD:BT30391,GeneID:532864			bta03008	Ribosome biogenesis in eukaryotes
MGST1	3296.97	4440.43	2153.5	0.484976	-1.04401	2.99e-138	2.31e-136	Down	87.8726	82.7197	89.1061	41.5236	40.3616	42.3096	microsomal glutathione S-transferase 1	BGD:BT26725,GeneID:493719	GO:0004364,GO:0004602,GO:0005743,GO:0006749,GO:0016021,GO:0055114,GO:0071449,GO:0098869,GO:0005741,GO:0005783,GO:0005789,GO:0070207	glutathione transferase activity|glutathione peroxidase activity|mitochondrial inner membrane|glutathione metabolic process|integral component of membrane|oxidation-reduction process|cellular response to lipid hydroperoxide|cellular oxidant detoxification|mitochondrial outer membrane|endoplasmic reticulum|endoplasmic reticulum membrane|protein homotrimerization	bta00480,bta00980,bta00982,bta05204	Glutathione metabolism|Metabolism of xenobiotics by cytochrome P450|Drug metabolism - cytochrome P450|Chemical carcinogenesis
MIS18A	188.65	267.419	109.881	0.410893	-1.28317	5.99e-23	6.03e-22	Down	12.3358	11.6519	11.9346	4.61048	5.06552	4.68985	MIS18 kinetochore protein homolog A (S. pombe)	BGD:BT10547,GeneID:510809	GO:0000775,GO:0005634,GO:0005737,GO:0007059,GO:0007067,GO:0034080,GO:0044030,GO:0051301,GO:1903955	chromosome, centromeric region|nucleus|cytoplasm|chromosome segregation|mitotic nuclear division|CENP-A containing nucleosome assembly|regulation of DNA methylation|cell division|positive regulation of protein targeting to mitochondrion
MIS18BP1	712.639	1089.81	335.466	0.30782	-1.69984	1.23e-118	7.51e-117	Down	8.91655	9.0442	9.1883	2.81432	2.72297	2.97216	MIS18 binding protein 1	BGD:BT26880,GeneID:507661	GO:0000778,GO:0003677	condensed nuclear chromosome kinetochore|DNA binding
MKI67	6110.84	9273.59	2948.08	0.317901	-1.65335	2.56e-183	3.05e-181	Down	21.5805	20.8105	22.8895	6.6067	7.21197	7.41878		BGD:BT29460,GeneID:513220	GO:0000775,GO:0000793,GO:0005730,GO:0005737,GO:0007126,GO:0008022,GO:0016020,GO:0044822,GO:0072574,GO:1990705	chromosome, centromeric region|condensed chromosome|nucleolus|cytoplasm|meiotic nuclear division|protein C-terminus binding|membrane|poly(A) RNA binding|hepatocyte proliferation|cholangiocyte proliferation
MLKL	32.397	45.9551	18.839	0.409944	-1.2865	2.92e-05	9.62e-05	Down	0.461259	0.322994	0.418511	0.0884464	0.385121	0.112877		BGD:BT20952,GeneID:790225	GO:0004672,GO:0005524,GO:0005737,GO:0005886,GO:0006468,GO:0019901,GO:0032403,GO:0070207,GO:0070266	protein kinase activity|ATP binding|cytoplasm|plasma membrane|protein phosphorylation|protein kinase binding|protein complex binding|protein homotrimerization|necroptotic process	bta04668	TNF signaling pathway
MMD	1272.33	1832.56	712.096	0.388581	-1.36371	3.47e-125	2.34e-123	Down	40.6665	39.8823	42.886	16.1435	15.3702	17.0455	monocyte to macrophage differentiation-associated	GeneID:513155	GO:0004672,GO:0005794,GO:0006468,GO:0016021,GO:0019835,GO:0032880,GO:0045666,GO:0045860	protein kinase activity|Golgi apparatus|protein phosphorylation|integral component of membrane|cytolysis|regulation of protein localization|positive regulation of neuron differentiation|positive regulation of protein kinase activity
MME	511.71	315.293	708.126	2.24593	1.16731	1.66e-28	2.08e-27	Up	3.33664	3.02835	2.71524	7.02555	7.40072	6.32086	membrane metallo-endopeptidase	BGD:BT19724,GeneID:536741	GO:0001822,GO:0004222,GO:0005737,GO:0005886,GO:0005903,GO:0005925,GO:0006508,GO:0006518,GO:0008021,GO:0008238,GO:0008270,GO:0016021,GO:0019233,GO:0030424,GO:0030425,GO:0042277,GO:0044306,GO:0045202,GO:0046449,GO:0050435,GO:0070062,GO:0071345,GO:0071492,GO:0071493,GO:0090399	kidney development|metalloendopeptidase activity|cytoplasm|plasma membrane|brush border|focal adhesion|proteolysis|peptide metabolic process|synaptic vesicle|exopeptidase activity|zinc ion binding|integral component of membrane|sensory perception of pain|axon|dendrite|peptide binding|neuron projection terminus|synapse|creatinine metabolic process|beta-amyloid metabolic process|extracellular exoso…	bta04640,bta04614,bta04974,bta05010	Hematopoietic cell lineage|Renin-angiotensin system|Protein digestion and absorption|Alzheimer's disease
MMP13	258.477	154.913	362.041	2.33707	1.2247	6.64e-28	8.14e-27	Up	3.08275	3.998	3.08572	9.33061	7.90757	7.936	matrix metallopeptidase 13 (collagenase 3)	BGD:BT10004,GeneID:281914	GO:0001958,GO:0003417,GO:0004222,GO:0005509,GO:0005518,GO:0006508,GO:0008270,GO:0022617,GO:0030282,GO:0030574,GO:0031012,GO:0044267,GO:0005578,GO:0060349	endochondral ossification|growth plate cartilage development|metalloendopeptidase activity|calcium ion binding|collagen binding|proteolysis|zinc ion binding|extracellular matrix disassembly|bone mineralization|collagen catabolic process|extracellular matrix|cellular protein metabolic process|proteinaceous extracellular matrix|bone morphogenesis
MMP19	3486.24	1927.54	5044.94	2.61729	1.38807	2.37e-212	3.99e-210	Up	31.6907	29.9795	29.728	81.9297	77.3202	75.1833	matrix metallopeptidase 19	BGD:BT10746,GeneID:533203	GO:0004222,GO:0005509,GO:0006508,GO:0008270,GO:0031012	metalloendopeptidase activity|calcium ion binding|proteolysis|zinc ion binding|extracellular matrix
MMP3	8.2736	13.6788	2.86838	0.209695	-2.25364	0.000893417	0.00238108	Down	0.227397	0.18669	0.303548	0.105669	0.023967	0.0232045	matrix metallopeptidase 3 (stromelysin 1, progelatinase)	BGD:BT10858,GeneID:281309			bta04668,bta05202,bta05323	TNF signaling pathway|Transcriptional misregulation in cancers|Rheumatoid arthritis
MMP7	1070.72	670.015	1471.42	2.19611	1.13495	6.06e-79	2.19e-77	Up	26.0011	27.5125	27.3673	62.3672	59.8726	59.2562	matrix metallopeptidase 7 (matrilysin, uterine)	BGD:BT10674,GeneID:286794	GO:0004222,GO:0006508,GO:0008270,GO:0031012,GO:0070062	metalloendopeptidase activity|proteolysis|zinc ion binding|extracellular matrix|extracellular exosome	bta04310	Wnt signaling pathway
MMP9	169.868	65.5981	274.138	4.17905	2.06317	1.94e-36	3.07e-35	Up	1.29309	1.15414	1.4095	5.30116	5.64477	4.30175	matrix metallopeptidase 9 (gelatinase B, 92kDa gelatinase, 92kDa type IV collagenase)	BGD:BT11364,GeneID:282871	GO:0001501,GO:0001503,GO:0001934,GO:0004222,GO:0005615,GO:0006508,GO:0007566,GO:0008270,GO:0030198,GO:0030574,GO:0031012,GO:0035987,GO:0042802,GO:0043388,GO:0045742,GO:0050900,GO:0051549,GO:0070062,GO:0090200,GO:1900122,GO:2001243,GO:2001258,GO:2001268,GO:0005578	skeletal system development|ossification|positive regulation of protein phosphorylation|metalloendopeptidase activity|extracellular space|proteolysis|embryo implantation|zinc ion binding|extracellular matrix organization|collagen catabolic process|extracellular matrix|endodermal cell differentiation|identical protein binding|positive regulation of DNA binding|positive regulation of epidermal grow…	bta04668,bta04670,bta04915,bta05200,bta05202,bta05206,bta05205,bta05219,bta05161	TNF signaling pathway|Leukocyte transendothelial migration|Estrogen signaling pathway|Pathways in cancer|Transcriptional misregulation in cancers|MicroRNAs in cancer|Proteoglycans in cancer|Bladder cancer|Hepatitis B
MND1	200.017	313.645	86.3889	0.275435	-1.86022	2.99e-33	4.32e-32	Down	11.956	9.67271	10.0987	3.18349	3.18485	2.79688	meiotic nuclear divisions 1 homolog (S. cerevisiae)	BGD:BT30387,GeneID:618239	GO:0003677,GO:0005634,GO:0006310,GO:0051321	DNA binding|nucleus|DNA recombination|meiotic cell cycle
MOCOS	270.292	170.993	369.592	2.16144	1.11199	4.77e-24	5.02e-23	Up	1.38964	1.28513	1.45871	3.10576	2.92192	3.14376	molybdenum cofactor sulfurase	BGD:BT29552,GeneID:281226	GO:0005575,GO:0006777,GO:0008265,GO:0016740,GO:0016829,GO:0030151,GO:0030170,GO:0043545	cellular_component|Mo-molybdopterin cofactor biosynthetic process|Mo-molybdopterin cofactor sulfurase activity|transferase activity|lyase activity|molybdenum ion binding|pyridoxal phosphate binding|molybdopterin cofactor metabolic process
MPND	552.251	362.682	741.82	2.04537	1.03236	1.91e-39	3.32e-38	Up	5.39101	6.18218	5.37093	11.5852	9.58791	10.4743		BGD:BT27821,GeneID:512718
MPP2	21.6584	11.7001	31.6168	2.70226	1.43417	0.000127902	0.000387207	Up	0.0593554	0.149861	0.089945	0.23078	0.312262	0.225084	membrane protein, palmitoylated 2 (MAGUK p55 subfamily member 2)	GeneID:509346
MPP6	167.131	229.328	104.934	0.457573	-1.12792	4.38e-16	3.25e-15	Down	2.24949	2.29161	2.72136	1.24214	1.01763	1.14209		BGD:BT29692,GeneID:535171	GO:0005886,GO:0070062	plasma membrane|extracellular exosome
MRAP2	5.18892	8.15491	2.22294	0.272589	-1.8752	0.0258231	0.0524105	Down	0.190373	0.0574827	0.0820013	0.0595815	0.033915	0.0163203	melanocortin 2 receptor accessory protein 2	BGD:BT24952,GeneID:781188	GO:0005783,GO:0005886,GO:0006112,GO:0007631,GO:0016021,GO:0030819,GO:0031780,GO:0031781,GO:0031782,GO:0031783,GO:0034394,GO:0042802,GO:0070996,GO:0097009	endoplasmic reticulum|plasma membrane|energy reserve metabolic process|feeding behavior|integral component of membrane|positive regulation of cAMP biosynthetic process|corticotropin hormone receptor binding|type 3 melanocortin receptor binding|type 4 melanocortin receptor binding|type 5 melanocortin receptor binding|protein localization to cell surface|identical protein binding|type 1 melanocorti…
MREG	139.804	67.8028	211.806	3.12385	1.64333	1.17e-26	1.36e-25	Up	1.55828	1.9313	1.91911	5.56453	6.67731	5.46234	melanoregulin	BGD:BT15346,GeneID:613445	GO:0030318,GO:0032402,GO:0042470,GO:0043234	melanocyte differentiation|melanosome transport|melanosome|protein complex
MROH6	6.15638	2.98304	9.32971	3.12759	1.64505	0.0212971	0.0440038	Up	0	0.0525849	0.0289047	0.089144	0.0411452	0.086829		BGD:BT17211,GeneID:789886
MS4A3	4.71882	1.99185	7.44579	3.73814	1.90232	0.0384518	0.0751221	Up	0.118006	0.0770931	0	0.264705	0.167589	0.162065		GeneID:100847592	GO:0005737,GO:0016021,GO:0051726	cytoplasm|integral component of membrane|regulation of cell cycle
MST1	74.4667	45.2836	103.65	2.2889	1.19466	2.95e-08	1.32e-07	Up	0.507071	0.473458	0.480522	1.17054	1.36891	1.51027	macrophage stimulating 1 (hepatocyte growth factor-like)	BGD:BT10167,GeneID:514667	GO:0004252,GO:0005773,GO:0006508,GO:0007566,GO:0010628,GO:0010758,GO:0033601,GO:0046425,GO:0060763,GO:1904036,GO:0005615,GO:0030971,GO:0045721,GO:2000479	serine-type endopeptidase activity|vacuole|proteolysis|embryo implantation|positive regulation of gene expression|regulation of macrophage chemotaxis|positive regulation of mammary gland epithelial cell proliferation|regulation of JAK-STAT cascade|mammary duct terminal end bud growth|negative regulation of epithelial cell apoptotic process|extracellular space|receptor tyrosine kinase binding|nega…
MT1E	13.6392	5.13573	22.1427	4.3115	2.10819	7.43e-05	0.000231596	Up	0.560801	0.254539	0.396403	1.53712	1.24901	1.18991	metallothionein 1E	BGD:BT29699,GeneID:768319	GO:0005507,GO:0005764,GO:0005829,GO:0006882,GO:0007263,GO:0010273,GO:0043524,GO:0071247,GO:0071294,GO:0046872	copper ion binding|lysosome|cytosol|cellular zinc ion homeostasis|nitric oxide mediated signal transduction|detoxification of copper ion|negative regulation of neuron apoptotic process|cellular response to chromate|cellular response to zinc ion|metal ion binding	bta04978	Mineral absorption
MTBP	801.108	1126.96	475.257	0.421716	-1.24566	4.96e-74	1.68e-72	Down	12.718	12.4109	12.0859	5.37512	5.14674	5.07004	Mdm2, transformed 3T3 cell double minute 2, p53 binding protein (mouse) binding protein, 104kDa	BGD:BT19275,GeneID:617904	GO:0000776,GO:0000785,GO:0007089,GO:0008285,GO:0034501,GO:0045839	kinetochore|chromatin|traversing start control point of mitotic cell cycle|negative regulation of cell proliferation|protein localization to kinetochore|negative regulation of mitotic nuclear division
MTCP1	13.9252	18.9781	8.87226	0.467499	-1.09697	0.0283029	0.0569721	Down	1.96164	1.79624	2.83233	2.16637	1.21494	1.98944	mature T-cell proliferation 1	BGD:BT23030,GeneID:784937	GO:0005739	mitochondrion	bta04151	PI3K-Akt signaling pathway
MTFR2	428.127	624.575	231.68	0.37094	-1.43074	2.33e-57	5.98e-56	Down	10.3409	9.22876	9.85751	3.66662	3.77916	3.43078	family with sequence similarity 54, member A	BGD:BT18852,GeneID:534254	GO:0000266,GO:0005739,GO:0009060	mitochondrial fission|mitochondrion|aerobic respiration
MTHFD1L	2138.09	2992.05	1284.12	0.429179	-1.22035	1.79e-144	1.42e-142	Down	41.8594	41.4672	43.2313	19.1264	17.445	17.641	methylenetetrahydrofolate dehydrogenase (NADP+ dependent) 1-like	BGD:BT17891,GeneID:534296	GO:0001843,GO:0004329,GO:0004488,GO:0005524,GO:0005739,GO:0009396,GO:0048702,GO:0048703,GO:0055114,GO:0006730,GO:0035999,GO:0004477,GO:0005829	neural tube closure|formate-tetrahydrofolate ligase activity|methylenetetrahydrofolate dehydrogenase (NADP+) activity|ATP binding|mitochondrion|folic acid-containing compound biosynthetic process|embryonic neurocranium morphogenesis|embryonic viscerocranium morphogenesis|oxidation-reduction process|one-carbon metabolic process|tetrahydrofolate interconversion|methenyltetrahydrofolate cyclohydrola…	bta00670	One carbon pool by folate
MTHFD2	915.012	1351.2	478.824	0.354369	-1.49668	3.55e-59	9.44e-58	Down	29.9975	31.6451	27.7268	10.6603	10.4431	10.3806	methylenetetrahydrofolate dehydrogenase (NADP+ dependent) 2, methenyltetrahydrofolate cyclohydrolase	BGD:BT26833,GeneID:517539	GO:0000287,GO:0004477,GO:0004487,GO:0004488,GO:0005615,GO:0005739,GO:0006730,GO:0009396,GO:0042301,GO:0046653,GO:0055114,GO:0004329,GO:0005829	magnesium ion binding|methenyltetrahydrofolate cyclohydrolase activity|methylenetetrahydrofolate dehydrogenase (NAD+) activity|methylenetetrahydrofolate dehydrogenase (NADP+) activity|extracellular space|mitochondrion|one-carbon metabolic process|folic acid-containing compound biosynthetic process|phosphate ion binding|tetrahydrofolate metabolic process|oxidation-reduction process|formate-tetrahy…	bta00670	One carbon pool by folate
MTUS1	47.6512	29.493	65.8094	2.23136	1.15792	6.23e-06	2.22e-05	Up	0.203064	0.182593	0.187972	0.413825	0.469605	0.480056	microtubule associated tumor suppressor 1	BGD:BT26744,GeneID:515016	GO:0005615,GO:0005634,GO:0005739,GO:0005794,GO:0005886,GO:0007049	extracellular space|nucleus|mitochondrion|Golgi apparatus|plasma membrane|cell cycle
MUC1	452.276	126.574	777.977	6.14641	2.61974	1.1e-162	1.02e-160	Up	2.2426	2.68871	2.84038	15.4016	13.9144	14.1561	mucin 1, cell surface associated	GeneID:281333	GO:0005634,GO:0005737,GO:0016021,GO:0016324	nucleus|cytoplasm|integral component of membrane|apical plasma membrane
MUC20	57.7845	21.8717	93.6973	4.28395	2.09894	1.77e-17	1.42e-16	Up	0.296042	0.307405	0.26048	1.32911	1.02989	1.26088		BGD:BT11425,GeneID:504643	GO:0000187,GO:0005886,GO:0009925,GO:0048012,GO:0051260	activation of MAPK activity|plasma membrane|basal plasma membrane|hepatocyte growth factor receptor signaling pathway|protein homooligomerization
MUC4	27.7932	3.67371	51.9128	14.1309	3.82078	3.66e-19	3.14e-18	Up	0.0194356	0.0258906	0.0423787	0.42544	0.374864	0.402765		GeneID:786701	GO:0007160,GO:0016021	cell-matrix adhesion|integral component of membrane
MUC5AC	6.3767	2.29053	10.4629	4.56788	2.19152	0.0102838	0.0227221	Up	0.0141485	0.0131469	0	0.0588142	0.0260966	0.0246518		GeneID:100847395	GO:0005615,GO:0005737,GO:0036438,GO:0043205,GO:0043206,GO:0048015,GO:0070062	extracellular space|cytoplasm|maintenance of lens transparency|fibril|extracellular fibril organization|phosphatidylinositol-mediated signaling|extracellular exosome
MUC5B	20.3445	6.19447	34.4945	5.56859	2.47731	2.28e-08	1.03e-07	Up	0.00828761	0.00576674	0.00868071	0.0319367	0.0412331	0.0419425		GeneID:789503			bta04970	Salivary secretion
MVD	1846.63	1216.33	2476.92	2.03639	1.02601	2.71e-94	1.21e-92	Up	29.5169	30.1733	28.5608	57.7249	59.3175	59.7272	mevalonate (diphospho) decarboxylase	BGD:BT30027,GeneID:509958	GO:0004163,GO:0005524,GO:0005829,GO:0006695,GO:0008284,GO:0008299,GO:0019287,GO:0030544,GO:0042803	diphosphomevalonate decarboxylase activity|ATP binding|cytosol|cholesterol biosynthetic process|positive regulation of cell proliferation|isoprenoid biosynthetic process|isopentenyl diphosphate biosynthetic process, mevalonate pathway|Hsp70 protein binding|protein homodimerization activity	bta00900	Terpenoid backbone biosynthesis
MVP	5306.59	2552.91	8060.26	3.15728	1.65868	0	0	Up	31.0792	31.4241	30.9467	99.563	100.258	97.049	major vault protein	BGD:BT18433,GeneID:516456	GO:0005634,GO:0005856,GO:0016020,GO:0019901,GO:0019903,GO:0023057,GO:0031953,GO:0038127,GO:0048471,GO:0061099,GO:0070062,GO:0005737,GO:0030529	nucleus|cytoskeleton|membrane|protein kinase binding|protein phosphatase binding|negative regulation of signaling|negative regulation of protein autophosphorylation|ERBB signaling pathway|perinuclear region of cytoplasm|negative regulation of protein tyrosine kinase activity|extracellular exosome|cytoplasm|intracellular ribonucleoprotein complex
MX1	404.451	174.59	634.312	3.63314	1.86122	1.11e-84	4.39e-83	Up	1.84136	1.76306	1.95569	6.60901	6.4921	6.84504	myxovirus (influenza virus) resistance 1, interferon-inducible protein p78 (mouse)	BGD:BT18599,GeneID:280872	GO:0003924,GO:0005525,GO:0005634,GO:0005737,GO:0005789,GO:0005829,GO:0009615,GO:0031965,GO:0034340,GO:0034342,GO:0045071,GO:0045087,GO:0048471,GO:0051607	GTPase activity|GTP binding|nucleus|cytoplasm|endoplasmic reticulum membrane|cytosol|response to virus|nuclear membrane|response to type I interferon|response to type III interferon|negative regulation of viral genome replication|innate immune response|perinuclear region of cytoplasm|defense response to virus	bta05162,bta05164	Measles|Influenza A
MX2	25.3108	2.68908	47.9325	17.8248	4.15582	3.21e-19	2.77e-18	Up	0.0457762	0.0450825	0	0.631879	0.437795	0.489747	myxovirus (influenza virus) resistance 2 (mouse)	BGD:BT20990,GeneID:280873	GO:0003924,GO:0005525,GO:0005643,GO:0035455,GO:0046822,GO:0051607,GO:0051726,GO:0005634,GO:0005737,GO:0009615,GO:0045087	GTPase activity|GTP binding|nuclear pore|response to interferon-alpha|regulation of nucleocytoplasmic transport|defense response to virus|regulation of cell cycle|nucleus|cytoplasm|response to virus|innate immune response
MXD3	172.05	260.643	83.4579	0.320201	-1.64295	1.18e-19	1.04e-18	Down	3.9595	4.04583	4.75013	1.15532	1.43909	1.34275	MAX dimerization protein 3	BGD:BT21953,GeneID:533359	GO:0003677,GO:0045892,GO:0046983	DNA binding|negative regulation of transcription, DNA-templated|protein dimerization activity
MYBL1	1697.45	2723.87	671.031	0.246352	-2.02121	0	4.32e-307	Down	37.6269	37.0042	36.9964	9.83736	9.38046	9.16695	v-myb myeloblastosis viral oncogene homolog (avian)-like 1	BGD:BT29290,GeneID:338034	GO:0000978,GO:0001077,GO:0006366,GO:0045944	RNA polymerase II core promoter proximal region sequence-specific DNA binding|transcriptional activator activity, RNA polymerase II core promoter proximal region sequence-specific binding|transcription from RNA polymerase II promoter|positive regulation of transcription from RNA polymerase II promoter	bta05166	HTLV-I infection
MYBL2	1721.63	2479.44	963.821	0.388726	-1.36317	2.94e-155	2.57e-153	Down	33.6593	33.1045	31.1777	12.4616	12.3176	11.9287	v-myb myeloblastosis viral oncogene homolog (avian)-like 2	BGD:BT23439,GeneID:510420	GO:0000978,GO:0001077,GO:0005654,GO:0006366,GO:0031523,GO:0045944,GO:0090307	RNA polymerase II core promoter proximal region sequence-specific DNA binding|transcriptional activator activity, RNA polymerase II core promoter proximal region sequence-specific binding|nucleoplasm|transcription from RNA polymerase II promoter|Myb complex|positive regulation of transcription from RNA polymerase II promoter|mitotic spindle assembly	bta05166	HTLV-I infection
MYCL	207.488	116.378	298.598	2.56576	1.35938	8.43e-20	7.49e-19	Up	1.0482	1.24715	1.5508	3.34165	3.51855	3.23914		BGD:BT26530,GeneID:540350	GO:0003700,GO:0005634,GO:0006355,GO:0046983,GO:0045607	transcription factor activity, sequence-specific DNA binding|nucleus|regulation of transcription, DNA-templated|protein dimerization activity|regulation of auditory receptor cell differentiation
MYH15	54.4081	86.9823	21.8339	0.251016	-1.99415	8.59e-14	5.61e-13	Down	0.405469	0.388368	0.323529	0.0932947	0.0683637	0.0423807		BGD:BT16715,GeneID:526674	GO:0003774,GO:0003779,GO:0005524,GO:0016459	motor activity|actin binding|ATP binding|myosin complex	bta04530	Tight junction
MYL4	6.32722	3.21326	9.44118	2.93819	1.55493	0.0326576	0.0648567	Up	0	0.212524	0.116342	0.214497	0.431651	0.234549	myosin, light chain 4, alkali; atrial, embryonic	GeneID:504201	GO:0002026,GO:0003785,GO:0005509,GO:0031672,GO:0032781,GO:0051015,GO:0060048	regulation of the force of heart contraction|actin monomer binding|calcium ion binding|A band|positive regulation of ATPase activity|actin filament binding|cardiac muscle contraction	bta04260,bta04261	Cardiac muscle contraction|Adrenergic signaling in cardiomyocytes
MYO1A	16.322	22.5375	10.1064	0.448425	-1.15706	0.00853878	0.0191906	Down	0.164431	0.16017	0.144462	0.0529346	0.0602635	0.067894	myosin IA	BGD:BT19391,GeneID:281936	GO:0003774,GO:0005516,GO:0005524,GO:0005737,GO:0005902,GO:0005903,GO:0007605,GO:0009925,GO:0016323,GO:0016324,GO:0016328,GO:0016459,GO:0030033,GO:0030864,GO:0031941,GO:0044853,GO:0051015,GO:0051648	motor activity|calmodulin binding|ATP binding|cytoplasm|microvillus|brush border|sensory perception of sound|basal plasma membrane|basolateral plasma membrane|apical plasma membrane|lateral plasma membrane|myosin complex|microvillus assembly|cortical actin cytoskeleton|filamentous actin|plasma membrane raft|actin filament binding|vesicle localization
MYO5C	669.849	366.245	973.452	2.65792	1.4103	3.58e-80	1.33e-78	Up	1.92863	1.80357	2.21129	5.30034	5.72262	5.45531		BGD:BT13627,GeneID:532574	GO:0003774,GO:0003779,GO:0005524,GO:0016459,GO:0046872,GO:0070062	motor activity|actin binding|ATP binding|myosin complex|metal ion binding|extracellular exosome
N4BP2L1	14.3672	4.89986	23.8346	4.86434	2.28224	0.000289672	0.000832794	Up	0.0353728	0	0.0400512	0.108131	0.327402	0.239714	NEDD4 binding protein 2-like 1	BGD:BT28733,GeneID:616069
NAAA	73.8968	40.7908	107.003	2.6232	1.39133	5.3e-11	2.91e-10	Up	0.926694	0.708044	0.681201	1.88161	2.23378	1.91639	N-acylethanolamine acid amidase	BGD:BT19069,GeneID:515375	GO:0005764,GO:0006629,GO:0008134,GO:0016810,GO:0070062	lysosome|lipid metabolic process|transcription factor binding|hydrolase activity, acting on carbon-nitrogen (but not peptide) bonds|extracellular exosome
NABP1	241.829	158.347	325.311	2.05442	1.03873	1.47e-15	1.06e-14	Up	2.84952	2.6932	2.9062	5.83412	6.59741	5.32883	oligonucleotide/oligosaccharide-binding fold containing 2A	BGD:BT29254,GeneID:613474	GO:0000724,GO:0000784,GO:0003697,GO:0003723,GO:0005654,GO:0005737,GO:0007093,GO:0010212,GO:0070876	double-strand break repair via homologous recombination|nuclear chromosome, telomeric region|single-stranded DNA binding|RNA binding|nucleoplasm|cytoplasm|mitotic cell cycle checkpoint|response to ionizing radiation|SOSS complex
NAPRT	8.81	5.20511	12.4149	2.38514	1.25407	0.0401362	0.077877	Up	0.0360513	0.0504065	0	0.0687201	0.159456	0.0746026	nicotinate phosphoribosyltransferase domain containing 1	BGD:BT24821,GeneID:399559	GO:0004514,GO:0004516,GO:0005829,GO:0009435,GO:0016874,GO:0019358,GO:0005634,GO:0005794,GO:0006979,GO:0070062	nicotinate-nucleotide diphosphorylase (carboxylating) activity|nicotinate phosphoribosyltransferase activity|cytosol|NAD biosynthetic process|ligase activity|nicotinate nucleotide salvage|nucleus|Golgi apparatus|response to oxidative stress|extracellular exosome	bta00760	Nicotinate and nicotinamide metabolism
NASP	2607.09	3476.32	1737.86	0.499912	-1.00025	2.84e-111	1.61e-109	Down	29.4561	29.2745	29.1777	15.5122	14.7696	14.8531	nuclear autoantigenic sperm protein (histone-binding)	BGD:BT13359,GeneID:512427	GO:0000790,GO:0001824,GO:0005634,GO:0005654,GO:0005737,GO:0006260,GO:0006335,GO:0006336,GO:0007049,GO:0008283,GO:0015031,GO:0032403,GO:0043234,GO:0043486,GO:0051879	nuclear chromatin|blastocyst development|nucleus|nucleoplasm|cytoplasm|DNA replication|DNA replication-dependent nucleosome assembly|DNA replication-independent nucleosome assembly|cell cycle|cell proliferation|protein transport|protein complex binding|protein complex|histone exchange|Hsp90 protein binding
NAV3	365.98	205.358	526.602	2.56431	1.35857	2.85e-45	5.72e-44	Up	0.73369	0.784593	0.583496	1.80314	1.8655	1.78521	neuron navigator 3	BGD:BT23116,GeneID:528870	GO:0005524	ATP binding
NCAPD2	84.1076	116.129	52.0865	0.448524	-1.15674	1.14e-09	5.71e-09	Down	16.6937	14.7304	12.0517	6.94561	8.8189	8.98911	non-SMC condensin I complex, subunit D2	BGD:BT19175,GeneID:786159
NCAPG	1555.07	2380.9	729.244	0.306289	-1.70703	1.07e-99	5.15e-98	Down	27.8072	28.7069	27.6839	8.84904	8.50645	8.62074	non-SMC condensin I complex, subunit G	BGD:BT11368,GeneID:531234	GO:0000793,GO:0000796,GO:0005737,GO:0005813,GO:0007076,GO:0015629,GO:0016020	condensed chromosome|condensin complex|cytoplasm|centrosome|mitotic chromosome condensation|actin cytoskeleton|membrane
NCAPG2	723.624	1044	403.252	0.386259	-1.37236	5.23e-82	2.01e-80	Down	9.86902	10.0622	9.5526	3.62792	4.10688	3.90454	non-SMC condensin II complex, subunit G2	BGD:BT20325,GeneID:516644	GO:0001833,GO:0005634,GO:0016020,GO:0035064	inner cell mass cell proliferation|nucleus|membrane|methylated histone binding
NCAPH	972.915	1448.3	497.534	0.343531	-1.54149	2.67e-127	1.85e-125	Down	18.79	19.3738	19.4633	6.66205	6.04911	6.41794	non-SMC condensin I complex, subunit H	BGD:BT29400,GeneID:504477	GO:0000796,GO:0007076,GO:0016020,GO:0051301	condensin complex|mitotic chromosome condensation|membrane|cell division
NDC1	684.449	925.26	443.639	0.479475	-1.06047	6.46e-49	1.41e-47	Down	10.3725	9.96719	10.4306	4.88926	4.7535	5.1103		BGD:BT20732,GeneID:616114	GO:0005737,GO:0005886,GO:0006999,GO:0007129,GO:0007283,GO:0015629,GO:0016021,GO:0017056,GO:0031081,GO:0031965,GO:0051292,GO:0070762,GO:0005816,GO:0030474,GO:0071790	cytoplasm|plasma membrane|nuclear pore organization|synapsis|spermatogenesis|actin cytoskeleton|integral component of membrane|structural constituent of nuclear pore|nuclear pore distribution|nuclear membrane|nuclear pore complex assembly|nuclear pore transmembrane ring|spindle pole body|spindle pole body duplication|establishment of spindle pole body localization to nuclear envelope	bta03013	RNA transport
NDC80	904.211	1460.68	347.741	0.238068	-2.07056	9.2e-115	5.39e-113	Down	13.5222	13.6452	13.5429	3.40887	3.10666	3.14361	NDC80 homolog, kinetochore complex component (S. cerevisiae)	BGD:BT13798,GeneID:538789	GO:0000132,GO:0000778,GO:0000942,GO:0005200,GO:0007052,GO:0016020,GO:0031262,GO:0042802,GO:0051315	establishment of mitotic spindle orientation|condensed nuclear chromosome kinetochore|condensed nuclear chromosome outer kinetochore|structural constituent of cytoskeleton|mitotic spindle organization|membrane|Ndc80 complex|identical protein binding|attachment of mitotic spindle microtubules to kinetochore
NDRG2	242.175	139.038	345.311	2.48357	1.31241	1.62e-29	2.09e-28	Up	2.72315	2.65357	2.9684	6.76524	6.39724	6.58585	NDRG family member 2	GeneID:515063	GO:0001818,GO:0005654,GO:0005794,GO:0005813,GO:0010574,GO:0021762,GO:0048662,GO:0070062,GO:0070373,GO:0090361,GO:0005737,GO:0007165,GO:0007399,GO:0016055,GO:0030154,GO:0030426,GO:0048471	negative regulation of cytokine production|nucleoplasm|Golgi apparatus|centrosome|regulation of vascular endothelial growth factor production|substantia nigra development|negative regulation of smooth muscle cell proliferation|extracellular exosome|negative regulation of ERK1 and ERK2 cascade|regulation of platelet-derived growth factor production|cytoplasm|signal transduction|nervous system deve…
NDRG4	344.649	203.445	485.853	2.38813	1.25588	1.96e-36	3.11e-35	Up	2.13926	1.99097	2.07668	4.71283	4.76664	5.06036	NDRG family member 4	BGD:BT13774,GeneID:515033	GO:0005737,GO:0007165,GO:0007420,GO:0008542,GO:0010642,GO:0014912,GO:0016323,GO:0031253,GO:0048278,GO:0048662,GO:0060973,GO:0070374,GO:2001135	cytoplasm|signal transduction|brain development|visual learning|negative regulation of platelet-derived growth factor receptor signaling pathway|negative regulation of smooth muscle cell migration|basolateral plasma membrane|cell projection membrane|vesicle docking|negative regulation of smooth muscle cell proliferation|cell migration involved in heart development|positive regulation of ERK1 and …
NECAB2	13.6401	7.22272	20.0574	2.77699	1.47352	0.025639	0.0520907	Up	0.128651	0.146261	0.138113	0.190913	0.583834	0.184756	N-terminal EF-hand calcium binding protein 2	BGD:BT24805,GeneID:515049
NEDD9	3906.55	2311.9	5501.2	2.37951	1.25067	6.73e-209	1.06e-206	Up	10.4189	9.87434	9.96835	23.5076	24.3449	23.7583	neural precursor cell expressed, developmentally down-regulated 9	BGD:BT27187,GeneID:504967	GO:0000922,GO:0005634	spindle pole|nucleus
NEIL3	181.534	258.472	104.596	0.404672	-1.30518	1.6e-22	1.58e-21	Down	4.82352	4.90472	5.45958	2.12707	1.9049	2.12453	nei endonuclease VIII-like 3 (E. coli)	BGD:BT14061,GeneID:515343	GO:0000405,GO:0003684,GO:0003690,GO:0003697,GO:0003906,GO:0005634,GO:0005654,GO:0006284,GO:0006289,GO:0008270,GO:0019104	bubble DNA binding|damaged DNA binding|double-stranded DNA binding|single-stranded DNA binding|DNA-(apurinic or apyrimidinic site) lyase activity|nucleus|nucleoplasm|base-excision repair|nucleotide-excision repair|zinc ion binding|DNA N-glycosylase activity	bta03410	Base excision repair
NEK11	34.6727	22.9239	46.4216	2.02504	1.01795	0.00302908	0.00738826	Up	0.066555	0.103058	0.0670603	0.121164	0.328439	0.192915		BGD:BT25325,GeneID:614924	GO:0004674,GO:0005524,GO:0005654,GO:0005730,GO:0006468,GO:0016572,GO:0031572,GO:0031573,GO:0035556,GO:0044772,GO:1901990	protein serine/threonine kinase activity|ATP binding|nucleoplasm|nucleolus|protein phosphorylation|histone phosphorylation|G2 DNA damage checkpoint|intra-S DNA damage checkpoint|intracellular signal transduction|mitotic cell cycle phase transition|regulation of mitotic cell cycle phase transition
NEK2	682.728	1010.83	354.629	0.35083	-1.51116	1.17e-63	3.4e-62	Down	15.6309	17.0184	16.2402	5.6422	5.62365	6.17349	NIMA (never in mitosis gene a)-related kinase 2	BGD:BT29579,GeneID:523998	GO:0000070,GO:0000776,GO:0000794,GO:0000922,GO:0001824,GO:0004672,GO:0005524,GO:0005634,GO:0005737,GO:0005813,GO:0006468,GO:0007017,GO:0007059,GO:0019903,GO:0030496,GO:0032212,GO:0043392,GO:0046777,GO:0051299,GO:0051973,GO:0051988,GO:0090307,GO:1903126,GO:1904355	mitotic sister chromatid segregation|kinetochore|condensed nuclear chromosome|spindle pole|blastocyst development|protein kinase activity|ATP binding|nucleus|cytoplasm|centrosome|protein phosphorylation|microtubule-based process|chromosome segregation|protein phosphatase binding|midbody|positive regulation of telomere maintenance via telomerase|negative regulation of DNA binding|protein autophosp…
NEU1	2348.63	1366.54	3330.72	2.43735	1.28531	4.68e-167	4.65e-165	Up	30.9495	29.1981	30.3978	72.4784	70.0843	72.0596	sialidase 1 (lysosomal sialidase)	BGD:BT10309,GeneID:505554	GO:0004308,GO:0005764,GO:0005765,GO:0005886,GO:0006689,GO:0009313,GO:0016020,GO:0016023,GO:0030054,GO:0043202,GO:0052794,GO:0052795,GO:0052796,GO:0070062	exo-alpha-sialidase activity|lysosome|lysosomal membrane|plasma membrane|ganglioside catabolic process|oligosaccharide catabolic process|membrane|cytoplasmic, membrane-bounded vesicle|cell junction|lysosomal lumen|exo-alpha-(2->3)-sialidase activity|exo-alpha-(2->6)-sialidase activity|exo-alpha-(2->8)-sialidase activity|extracellular exosome	bta00600,bta00511,bta04142	Sphingolipid metabolism|Other glycan degradation|Lysosome
NEU3	426.569	604.714	248.425	0.410814	-1.28344	7.22e-47	1.51e-45	Down	4.22713	4.06065	4.46712	1.78733	1.91386	1.62204	sialidase 3 (membrane sialidase)	BGD:BT10628,GeneID:281349	GO:0004308,GO:0005886,GO:0006689,GO:0009313,GO:0005737,GO:0043231,GO:0052794,GO:0052795,GO:0052796	exo-alpha-sialidase activity|plasma membrane|ganglioside catabolic process|oligosaccharide catabolic process|cytoplasm|intracellular membrane-bounded organelle|exo-alpha-(2->3)-sialidase activity|exo-alpha-(2->6)-sialidase activity|exo-alpha-(2->8)-sialidase activity	bta00600,bta00511	Sphingolipid metabolism|Other glycan degradation
NEURL1B	318.694	498.372	139.016	0.278941	-1.84197	5.13e-68	1.6e-66	Down	4.0295	4.04715	3.64468	0.973953	1.00413	1.15787		BGD:BT13514,GeneID:510912	GO:0005769,GO:0008270,GO:0016874,GO:0070086	early endosome|zinc ion binding|ligase activity|ubiquitin-dependent endocytosis
NEURL3	511.277	124.857	897.698	7.18981	2.84595	4.32e-186	5.22e-184	Up	2.15939	2.09862	1.981	14.0964	15.4879	14.5643		BGD:BT30261,GeneID:511385	GO:0008270,GO:0016567,GO:0061630	zinc ion binding|protein ubiquitination|ubiquitin protein ligase activity
NFE2L3	1837.4	880.776	2794.02	3.17223	1.6655	5.55e-232	1.04e-229	Up	13.1896	12.9922	12.9452	42.9705	41.6335	41.4937	nuclear factor (erythroid-derived 2)-like 3	BGD:BT21895,GeneID:510807	GO:0003700,GO:0005634,GO:0006351,GO:0006357,GO:0043565,GO:0000122,GO:0000976,GO:0000978,GO:0001078,GO:0005737,GO:0045893	transcription factor activity, sequence-specific DNA binding|nucleus|transcription, DNA-templated|regulation of transcription from RNA polymerase II promoter|sequence-specific DNA binding|negative regulation of transcription from RNA polymerase II promoter|transcription regulatory region sequence-specific DNA binding|RNA polymerase II core promoter proximal region sequence-specific DNA binding|tr…
[truncated: 447 more rows]
